# Supplementary material for: Gut microbiota, circulating cytokines and dementia: a Mendelian randomization study
Source: J Neuroinflammation. 2024 Jan 4;21:2. doi: 10.1186/s12974-023-02999-0 (PMC10765696; doi:10.1186/s12974-023-02999-0)
Supplement: Supplementary file 2 — Additional file 2: Table S1. Overview of the source of dementia data. [file 12974_2023_2999_MOESM2_ESM.xlsx]

## Sheet: Sheet1
Table S1. Overview of the source of dementia data.
GWAS ID	Trait	Data Source	Cases	Population
F5_ALZHDEMENT	Dementia in Alzheimer disease	FINNGEN	4561	European
FTD	Frontotemporal dementia	FINNGEN	103	European
ebi-a-GCST90001390	Dementia with Lewy bodies	IEU Open GWAS	2591	European
F5_VASCDEM	Vascular dementia	FINNGEN	2111	European
PD_DEMENTIA	Dementia due to Parkinsons disease	FINNGEN	474	European
