# Supplementary material for: Gut microbiota, circulating cytokines and dementia: a Mendelian randomization study
Source: J Neuroinflammation. 2024 Jan 4;21:2. doi: 10.1186/s12974-023-02999-0 (PMC10765696; doi:10.1186/s12974-023-02999-0)
Supplement: Supplementary file 3 — Additional file 3: Table S2. 2774 SNPs for the 210 gut microbiota taxa. [file 12974_2023_2999_MOESM3_ESM.xlsx]

## Sheet: Sheet1
Table S2. 2774 SNPs for the 210 gut microbiota taxa
Abbreviation: single-nucleotide polymorphism (SNP); effect allele (EA); other allele (OA); effect sizes (β); standard error (SE).
	SNP	EA	OA	β	SE	pval	sample	ID	gut microbes taxa
1	rs6660520	G	A	-0.0711483	0.0134495	1.10652e-07	14306	ebi-a-GCST90016908	Gut microbiota abundance (class Actinobacteria id.419)
2	rs12049045	A	G	0.0510452	0.0114325	8.62621e-06	14306	ebi-a-GCST90016908	Gut microbiota abundance (class Actinobacteria id.419)
3	rs182549	T	C	-0.111489	0.012066	3.78966e-20	14306	ebi-a-GCST90016908	Gut microbiota abundance (class Actinobacteria id.419)
4	rs1376754	G	A	0.0509242	0.0112503	6.71382e-06	14306	ebi-a-GCST90016908	Gut microbiota abundance (class Actinobacteria id.419)
5	rs11745923	G	T	0.0563759	0.0115529	1.58132e-06	14306	ebi-a-GCST90016908	Gut microbiota abundance (class Actinobacteria id.419)
6	rs7700479	T	A	-0.0769653	0.0173933	8.62144e-06	14306	ebi-a-GCST90016908	Gut microbiota abundance (class Actinobacteria id.419)
7	rs857444	C	T	0.0509553	0.011539	8.92237e-06	14306	ebi-a-GCST90016908	Gut microbiota abundance (class Actinobacteria id.419)
8	rs961091	G	A	0.0501255	0.011255	8.67601e-06	14306	ebi-a-GCST90016908	Gut microbiota abundance (class Actinobacteria id.419)
9	rs80083040	T	G	0.155784	0.0348017	8.62105e-06	14306	ebi-a-GCST90016908	Gut microbiota abundance (class Actinobacteria id.419)
10	rs1515761	C	T	-0.0762317	0.0169884	4.96364e-06	14306	ebi-a-GCST90016908	Gut microbiota abundance (class Actinobacteria id.419)
11	rs4945008	G	A	-0.0540741	0.0121393	5.39237e-06	14306	ebi-a-GCST90016908	Gut microbiota abundance (class Actinobacteria id.419)
12	rs10841473	G	C	-0.0583765	0.0123353	2.59358e-06	14306	ebi-a-GCST90016908	Gut microbiota abundance (class Actinobacteria id.419)
13	rs7322849	T	C	0.0944467	0.0192976	6.20798e-07	14306	ebi-a-GCST90016908	Gut microbiota abundance (class Actinobacteria id.419)
14	rs12899991	T	A	-0.0719923	0.0154661	4.02819e-06	14306	ebi-a-GCST90016908	Gut microbiota abundance (class Actinobacteria id.419)
15	rs72767435	T	C	-0.126352	0.0273626	2.56803e-06	14306	ebi-a-GCST90016908	Gut microbiota abundance (class Actinobacteria id.419)
16	rs8047955	G	A	-0.0575816	0.0116762	8.3372e-07	14306	ebi-a-GCST90016908	Gut microbiota abundance (class Actinobacteria id.419)
17	rs11655079	T	C	-0.0560674	0.0124286	5.92516e-06	14306	ebi-a-GCST90016908	Gut microbiota abundance (class Actinobacteria id.419)
18	rs134366	A	G	-0.111877	0.023501	1.50428e-06	14306	ebi-a-GCST90016908	Gut microbiota abundance (class Actinobacteria id.419)
19	rs10803434	A	T	-0.0692742	0.0148866	3.55435e-06	14306	ebi-a-GCST90016909	Gut microbiota abundance (class Alphaproteobacteria id.2379)
20	rs76784716	A	G	0.133271	0.0267738	5.09143e-07	14306	ebi-a-GCST90016909	Gut microbiota abundance (class Alphaproteobacteria id.2379)
21	rs34569731	G	A	-0.0705145	0.0157564	7.37921e-06	14306	ebi-a-GCST90016909	Gut microbiota abundance (class Alphaproteobacteria id.2379)
22	rs17061716	G	C	0.0927341	0.0207569	9.33254e-06	14306	ebi-a-GCST90016909	Gut microbiota abundance (class Alphaproteobacteria id.2379)
23	rs55876211	C	T	-0.080811	0.0184159	7.53633e-06	14306	ebi-a-GCST90016909	Gut microbiota abundance (class Alphaproteobacteria id.2379)
24	rs62285697	C	T	0.0805256	0.0180912	9.75933e-06	14306	ebi-a-GCST90016909	Gut microbiota abundance (class Alphaproteobacteria id.2379)
25	rs9813022	A	G	-0.0751277	0.0153867	1.05334e-06	14306	ebi-a-GCST90016909	Gut microbiota abundance (class Alphaproteobacteria id.2379)
26	rs140912403	C	T	-0.160677	0.0317708	6.20369e-07	14306	ebi-a-GCST90016909	Gut microbiota abundance (class Alphaproteobacteria id.2379)
27	rs7960664	A	G	-0.0969489	0.0215149	8.84301e-06	14306	ebi-a-GCST90016909	Gut microbiota abundance (class Alphaproteobacteria id.2379)
28	rs12977163	G	C	0.0690234	0.0153829	7.14184e-06	14306	ebi-a-GCST90016909	Gut microbiota abundance (class Alphaproteobacteria id.2379)
29	rs57872228	C	T	-0.0714773	0.0146647	9.21977e-07	14306	ebi-a-GCST90016910	Gut microbiota abundance (class Bacilli id.1673)
30	rs1595463	C	A	0.0476864	0.0108547	7.97389e-06	14306	ebi-a-GCST90016910	Gut microbiota abundance (class Bacilli id.1673)
31	rs1962325	G	C	-0.0554219	0.0114789	1.38433e-06	14306	ebi-a-GCST90016910	Gut microbiota abundance (class Bacilli id.1673)
32	rs76717940	T	A	0.156331	0.0325945	1.07251e-06	14306	ebi-a-GCST90016910	Gut microbiota abundance (class Bacilli id.1673)
33	rs74663707	C	T	0.0979154	0.0224074	8.45688e-06	14306	ebi-a-GCST90016910	Gut microbiota abundance (class Bacilli id.1673)
34	rs13068444	A	G	0.0601035	0.0136407	9.53038e-06	14306	ebi-a-GCST90016910	Gut microbiota abundance (class Bacilli id.1673)
35	rs11730038	G	A	-0.0630747	0.0128717	1.96024e-06	14306	ebi-a-GCST90016910	Gut microbiota abundance (class Bacilli id.1673)
36	rs4459992	T	C	0.0535854	0.0116362	4.29833e-06	14306	ebi-a-GCST90016910	Gut microbiota abundance (class Bacilli id.1673)
37	rs111552159	C	G	0.128032	0.0286921	9.12809e-06	14306	ebi-a-GCST90016910	Gut microbiota abundance (class Bacilli id.1673)
38	rs7666190	A	C	0.104044	0.0247934	8.46837e-06	14306	ebi-a-GCST90016910	Gut microbiota abundance (class Bacilli id.1673)
39	rs77558518	A	G	-0.107255	0.0222879	1.33773e-06	14306	ebi-a-GCST90016910	Gut microbiota abundance (class Bacilli id.1673)
40	rs74352383	T	A	-0.104496	0.0217083	1.52753e-06	14306	ebi-a-GCST90016910	Gut microbiota abundance (class Bacilli id.1673)
41	rs78938557	T	C	0.108007	0.0232858	1.06891e-06	14306	ebi-a-GCST90016910	Gut microbiota abundance (class Bacilli id.1673)
42	rs2952251	G	A	0.0598868	0.0123903	1.07895e-06	14306	ebi-a-GCST90016910	Gut microbiota abundance (class Bacilli id.1673)
43	rs28564647	T	G	-0.0613034	0.0137579	7.81196e-06	14306	ebi-a-GCST90016910	Gut microbiota abundance (class Bacilli id.1673)
44	rs12797734	T	C	0.0572158	0.0126793	7.21174e-06	14306	ebi-a-GCST90016910	Gut microbiota abundance (class Bacilli id.1673)
45	rs11110282	A	G	-0.101189	0.0217379	4.85445e-06	14306	ebi-a-GCST90016910	Gut microbiota abundance (class Bacilli id.1673)
46	rs9581006	T	C	-0.225309	0.0467697	1.79457e-06	14306	ebi-a-GCST90016910	Gut microbiota abundance (class Bacilli id.1673)
47	rs694949	A	G	-0.081146	0.0180042	7.59591e-06	14306	ebi-a-GCST90016910	Gut microbiota abundance (class Bacilli id.1673)
48	rs35344081	G	A	0.0619529	0.0127066	1.01499e-06	14306	ebi-a-GCST90016910	Gut microbiota abundance (class Bacilli id.1673)
49	rs4028634	C	T	-0.0520614	0.0109842	2.2076e-06	14306	ebi-a-GCST90016910	Gut microbiota abundance (class Bacilli id.1673)
50	rs34989881	A	G	0.111056	0.0246039	6.54591e-06	14306	ebi-a-GCST90016910	Gut microbiota abundance (class Bacilli id.1673)
51	rs7546249	A	T	0.0567113	0.0118386	1.54814e-06	14306	ebi-a-GCST90016911	Gut microbiota abundance (class Bacteroidia id.912)
52	rs2363574	T	C	0.222741	0.0508055	9.93482e-06	14306	ebi-a-GCST90016911	Gut microbiota abundance (class Bacteroidia id.912)
53	rs72706335	T	C	-0.22241	0.0493458	7.65526e-06	14306	ebi-a-GCST90016911	Gut microbiota abundance (class Bacteroidia id.912)
54	rs2032750	C	T	0.0508393	0.0106807	1.91509e-06	14306	ebi-a-GCST90016911	Gut microbiota abundance (class Bacteroidia id.912)
55	rs4146051	G	A	0.107377	0.0245661	8.76436e-06	14306	ebi-a-GCST90016911	Gut microbiota abundance (class Bacteroidia id.912)
56	rs4916508	A	G	0.0466729	0.0105312	8.4711e-06	14306	ebi-a-GCST90016911	Gut microbiota abundance (class Bacteroidia id.912)
57	rs7631304	G	A	-0.0645771	0.0132957	8.36778e-07	14306	ebi-a-GCST90016911	Gut microbiota abundance (class Bacteroidia id.912)
58	rs79585701	A	C	0.0646823	0.0149628	9.98596e-06	14306	ebi-a-GCST90016911	Gut microbiota abundance (class Bacteroidia id.912)
59	rs62531359	T	G	0.0655728	0.0149891	9.08657e-06	14306	ebi-a-GCST90016911	Gut microbiota abundance (class Bacteroidia id.912)
60	rs13291169	C	G	0.0689676	0.0148765	3.74576e-06	14306	ebi-a-GCST90016911	Gut microbiota abundance (class Bacteroidia id.912)
61	rs62575403	C	T	0.140055	0.0311128	7.06122e-06	14306	ebi-a-GCST90016911	Gut microbiota abundance (class Bacteroidia id.912)
62	rs11146701	A	G	0.0473596	0.010541	7.08223e-06	14306	ebi-a-GCST90016911	Gut microbiota abundance (class Bacteroidia id.912)
63	rs55773148	G	A	-0.121514	0.0236759	3.89583e-07	14306	ebi-a-GCST90016911	Gut microbiota abundance (class Bacteroidia id.912)
64	rs111845179	T	C	0.102648	0.0213843	9.23996e-07	14306	ebi-a-GCST90016911	Gut microbiota abundance (class Bacteroidia id.912)
65	rs929878	T	C	0.0548532	0.012153	4.7338e-06	14306	ebi-a-GCST90016911	Gut microbiota abundance (class Bacteroidia id.912)
66	rs73975615	G	A	-0.207018	0.0442633	1.21616e-06	14306	ebi-a-GCST90016911	Gut microbiota abundance (class Bacteroidia id.912)
67	rs17343978	A	C	-0.0552057	0.0120278	8.3593e-06	14306	ebi-a-GCST90016911	Gut microbiota abundance (class Bacteroidia id.912)
68	rs1928341	G	A	-0.0525581	0.0110408	2.0153e-06	14306	ebi-a-GCST90016912	Gut microbiota abundance (class Betaproteobacteria id.2867)
69	rs12467854	G	C	0.0641363	0.0131766	1.09863e-06	14306	ebi-a-GCST90016912	Gut microbiota abundance (class Betaproteobacteria id.2867)
70	rs2367850	G	C	0.064006	0.0130374	9.11759e-07	14306	ebi-a-GCST90016912	Gut microbiota abundance (class Betaproteobacteria id.2867)
71	rs11128180	A	G	0.0592944	0.0128769	3.67147e-06	14306	ebi-a-GCST90016912	Gut microbiota abundance (class Betaproteobacteria id.2867)
72	rs1511453	A	G	0.0923492	0.0199158	4.75762e-06	14306	ebi-a-GCST90016912	Gut microbiota abundance (class Betaproteobacteria id.2867)
73	rs4033856	T	C	-0.0832423	0.0167237	5.17166e-07	14306	ebi-a-GCST90016912	Gut microbiota abundance (class Betaproteobacteria id.2867)
74	rs62395635	T	C	0.109741	0.0236	2.9409e-06	14306	ebi-a-GCST90016912	Gut microbiota abundance (class Betaproteobacteria id.2867)
75	rs2613606	T	C	0.0513106	0.0109091	2.19816e-06	14306	ebi-a-GCST90016912	Gut microbiota abundance (class Betaproteobacteria id.2867)
76	rs56386628	C	T	-0.0622252	0.0135688	5.86949e-06	14306	ebi-a-GCST90016912	Gut microbiota abundance (class Betaproteobacteria id.2867)
77	rs72747231	C	G	-0.137281	0.0290338	2.05509e-06	14306	ebi-a-GCST90016912	Gut microbiota abundance (class Betaproteobacteria id.2867)
78	rs320161	G	A	-0.0572286	0.01262	7.33247e-06	14306	ebi-a-GCST90016912	Gut microbiota abundance (class Betaproteobacteria id.2867)
79	rs2321387	G	A	-0.0494596	0.0109424	5.80029e-06	14306	ebi-a-GCST90016912	Gut microbiota abundance (class Betaproteobacteria id.2867)
80	rs75242906	C	T	-0.121083	0.028075	9.27278e-06	14306	ebi-a-GCST90016912	Gut microbiota abundance (class Betaproteobacteria id.2867)
81	rs9964679	A	G	0.052911	0.0114866	4.84585e-06	14306	ebi-a-GCST90016912	Gut microbiota abundance (class Betaproteobacteria id.2867)
82	rs6087811	T	G	-0.0978177	0.0198522	7.44303e-07	14306	ebi-a-GCST90016912	Gut microbiota abundance (class Betaproteobacteria id.2867)
83	rs13421739	C	G	0.0888472	0.0179655	9.54201e-06	14306	ebi-a-GCST90016913	Gut microbiota abundance (class Clostridia id.1859)
84	rs10209007	G	C	0.0794173	0.0182427	9.8935e-06	14306	ebi-a-GCST90016913	Gut microbiota abundance (class Clostridia id.1859)
85	rs76767978	G	A	0.0698882	0.0156319	8.39808e-06	14306	ebi-a-GCST90016913	Gut microbiota abundance (class Clostridia id.1859)
86	rs6797343	T	G	-0.0592279	0.0134556	9.35643e-06	14306	ebi-a-GCST90016913	Gut microbiota abundance (class Clostridia id.1859)
87	rs13105690	C	T	0.0529097	0.011818	8.77789e-06	14306	ebi-a-GCST90016913	Gut microbiota abundance (class Clostridia id.1859)
88	rs6814436	C	T	-0.0739995	0.0150815	9.65095e-07	14306	ebi-a-GCST90016913	Gut microbiota abundance (class Clostridia id.1859)
89	rs6815608	C	T	-0.103803	0.0210883	4.01856e-07	14306	ebi-a-GCST90016913	Gut microbiota abundance (class Clostridia id.1859)
90	rs1842454	G	A	-0.0547202	0.0127338	8.72027e-06	14306	ebi-a-GCST90016913	Gut microbiota abundance (class Clostridia id.1859)
91	rs13179700	C	T	-0.0511937	0.0109569	3.37085e-06	14306	ebi-a-GCST90016913	Gut microbiota abundance (class Clostridia id.1859)
92	rs72738886	T	C	0.0866169	0.0190393	8.24233e-06	14306	ebi-a-GCST90016913	Gut microbiota abundance (class Clostridia id.1859)
93	rs76860606	C	G	0.0947036	0.0225117	7.53165e-06	14306	ebi-a-GCST90016913	Gut microbiota abundance (class Clostridia id.1859)
94	rs6934062	G	C	0.0524406	0.0116115	6.53085e-06	14306	ebi-a-GCST90016913	Gut microbiota abundance (class Clostridia id.1859)
95	rs10774377	G	A	-0.052659	0.0113858	3.24399e-06	14306	ebi-a-GCST90016913	Gut microbiota abundance (class Clostridia id.1859)
96	rs2273429	A	G	-0.0724037	0.0153105	4.52137e-06	14306	ebi-a-GCST90016913	Gut microbiota abundance (class Clostridia id.1859)
97	rs72915163	T	C	-0.0581025	0.0120557	1.34295e-06	14306	ebi-a-GCST90016913	Gut microbiota abundance (class Clostridia id.1859)
98	rs7269302	A	T	-0.0963981	0.0212007	9.04045e-06	14306	ebi-a-GCST90016913	Gut microbiota abundance (class Clostridia id.1859)
99	rs992074	T	C	-0.255639	0.0508787	8.77506e-07	14306	ebi-a-GCST90016913	Gut microbiota abundance (class Clostridia id.1859)
100	rs112334273	G	A	0.0641008	0.0127404	3.81408e-07	14306	ebi-a-GCST90016913	Gut microbiota abundance (class Clostridia id.1859)
101	rs240104	T	C	-0.0603429	0.0126849	1.51604e-06	14306	ebi-a-GCST90016914	Gut microbiota abundance (class Coriobacteriia id.809)
102	rs2442778	A	G	0.116408	0.0258545	9.02693e-06	14306	ebi-a-GCST90016914	Gut microbiota abundance (class Coriobacteriia id.809)
103	rs76779974	C	G	0.0774888	0.0171877	5.63093e-06	14306	ebi-a-GCST90016914	Gut microbiota abundance (class Coriobacteriia id.809)
104	rs80046645	C	G	0.25584	0.0561995	4.65693e-06	14306	ebi-a-GCST90016914	Gut microbiota abundance (class Coriobacteriia id.809)
105	rs1397793	A	G	0.0498855	0.0112446	9.77372e-06	14306	ebi-a-GCST90016914	Gut microbiota abundance (class Coriobacteriia id.809)
106	rs62448869	T	A	-0.0486059	0.0108982	7.87281e-06	14306	ebi-a-GCST90016914	Gut microbiota abundance (class Coriobacteriia id.809)
107	rs13307134	T	C	-0.0565686	0.0126265	7.79938e-06	14306	ebi-a-GCST90016914	Gut microbiota abundance (class Coriobacteriia id.809)
108	rs3025411	A	G	0.0926543	0.0209468	8.26913e-06	14306	ebi-a-GCST90016914	Gut microbiota abundance (class Coriobacteriia id.809)
109	rs11250875	T	C	0.06075	0.0130939	4.82848e-06	14306	ebi-a-GCST90016914	Gut microbiota abundance (class Coriobacteriia id.809)
110	rs719099	A	G	0.0778402	0.0155815	5.43313e-07	14306	ebi-a-GCST90016914	Gut microbiota abundance (class Coriobacteriia id.809)
111	rs1816223	G	A	0.0586265	0.0129006	4.84117e-06	14306	ebi-a-GCST90016914	Gut microbiota abundance (class Coriobacteriia id.809)
112	rs8010111	A	G	0.103377	0.0229286	6.8962e-06	14306	ebi-a-GCST90016914	Gut microbiota abundance (class Coriobacteriia id.809)
113	rs11073596	G	T	-0.0510212	0.0114339	8.14442e-06	14306	ebi-a-GCST90016914	Gut microbiota abundance (class Coriobacteriia id.809)
114	rs34739816	G	T	0.0965017	0.0207666	3.88356e-06	14306	ebi-a-GCST90016914	Gut microbiota abundance (class Coriobacteriia id.809)
115	rs11656361	A	C	0.0773006	0.017553	8.0201e-06	14306	ebi-a-GCST90016914	Gut microbiota abundance (class Coriobacteriia id.809)
116	rs12974142	G	A	0.0789796	0.0177205	8.51236e-06	14306	ebi-a-GCST90016914	Gut microbiota abundance (class Coriobacteriia id.809)
117	rs67561917	A	G	-0.0714367	0.0154113	5.39126e-06	14306	ebi-a-GCST90016914	Gut microbiota abundance (class Coriobacteriia id.809)
118	rs16851319	G	C	-0.0705516	0.0150849	5.67884e-06	14306	ebi-a-GCST90016915	Gut microbiota abundance (class Deltaproteobacteria id.3087)
119	rs2692012	G	A	-0.110335	0.0253336	3.14188e-06	14306	ebi-a-GCST90016915	Gut microbiota abundance (class Deltaproteobacteria id.3087)
120	rs3935584	C	T	-0.0523484	0.011566	7.50119e-06	14306	ebi-a-GCST90016915	Gut microbiota abundance (class Deltaproteobacteria id.3087)
121	rs55744759	A	G	-0.0779693	0.0170738	7.31375e-06	14306	ebi-a-GCST90016915	Gut microbiota abundance (class Deltaproteobacteria id.3087)
122	rs112381107	C	T	0.206594	0.0456908	4.63052e-06	14306	ebi-a-GCST90016915	Gut microbiota abundance (class Deltaproteobacteria id.3087)
123	rs17791387	A	G	-0.0735881	0.0154246	1.60221e-06	14306	ebi-a-GCST90016915	Gut microbiota abundance (class Deltaproteobacteria id.3087)
124	rs11599763	C	T	0.0544219	0.0117397	3.94121e-06	14306	ebi-a-GCST90016915	Gut microbiota abundance (class Deltaproteobacteria id.3087)
125	rs1035691	G	A	0.055176	0.0121602	9.65162e-06	14306	ebi-a-GCST90016915	Gut microbiota abundance (class Deltaproteobacteria id.3087)
126	rs62020470	A	G	-0.0585411	0.0129358	4.85087e-06	14306	ebi-a-GCST90016915	Gut microbiota abundance (class Deltaproteobacteria id.3087)
127	rs9928243	C	A	-0.0538457	0.0117718	5.02077e-06	14306	ebi-a-GCST90016915	Gut microbiota abundance (class Deltaproteobacteria id.3087)
128	rs4506934	C	T	-0.0936514	0.02012	3.58889e-06	14306	ebi-a-GCST90016915	Gut microbiota abundance (class Deltaproteobacteria id.3087)
129	rs17084793	G	A	-0.0710762	0.015953	5.6863e-06	14306	ebi-a-GCST90016915	Gut microbiota abundance (class Deltaproteobacteria id.3087)
130	rs6058181	C	T	0.0825716	0.0165958	3.39555e-07	14306	ebi-a-GCST90016915	Gut microbiota abundance (class Deltaproteobacteria id.3087)
131	rs2838334	G	A	0.0561722	0.0124124	5.44553e-06	14306	ebi-a-GCST90016915	Gut microbiota abundance (class Deltaproteobacteria id.3087)
132	rs1884466	C	T	-0.0475363	0.0106939	9.52708e-06	14306	ebi-a-GCST90016916	Gut microbiota abundance (class Erysipelotrichia id.2147)
133	rs290833	T	G	-0.0497374	0.0111376	8.02897e-06	14306	ebi-a-GCST90016916	Gut microbiota abundance (class Erysipelotrichia id.2147)
134	rs2300774	A	G	-0.0524152	0.0106784	8.95468e-07	14306	ebi-a-GCST90016916	Gut microbiota abundance (class Erysipelotrichia id.2147)
135	rs1074800	G	A	-0.0492438	0.010887	6.14582e-06	14306	ebi-a-GCST90016916	Gut microbiota abundance (class Erysipelotrichia id.2147)
136	rs62504403	C	T	0.0681159	0.0127883	1.12264e-07	14306	ebi-a-GCST90016916	Gut microbiota abundance (class Erysipelotrichia id.2147)
137	rs7826267	G	T	0.0839071	0.0199131	9.28453e-06	14306	ebi-a-GCST90016916	Gut microbiota abundance (class Erysipelotrichia id.2147)
138	rs10781552	C	T	-0.0552212	0.0116074	2.33115e-06	14306	ebi-a-GCST90016916	Gut microbiota abundance (class Erysipelotrichia id.2147)
139	rs17530232	A	G	0.10305	0.0224648	2.79126e-06	14306	ebi-a-GCST90016916	Gut microbiota abundance (class Erysipelotrichia id.2147)
140	rs4078432	T	C	0.0608929	0.0133764	4.23107e-06	14306	ebi-a-GCST90016916	Gut microbiota abundance (class Erysipelotrichia id.2147)
141	rs8003149	C	T	0.0538798	0.0116888	4.08479e-06	14306	ebi-a-GCST90016916	Gut microbiota abundance (class Erysipelotrichia id.2147)
142	rs56970041	T	G	0.0724145	0.0164471	5.40344e-06	14306	ebi-a-GCST90016916	Gut microbiota abundance (class Erysipelotrichia id.2147)
143	rs35161940	T	C	-0.0806041	0.0167641	1.8451e-06	14306	ebi-a-GCST90016916	Gut microbiota abundance (class Erysipelotrichia id.2147)
144	rs7234058	T	C	-0.0945759	0.0194091	9.12347e-07	14306	ebi-a-GCST90016916	Gut microbiota abundance (class Erysipelotrichia id.2147)
145	rs12404135	A	G	-0.0788843	0.0172415	8.89488e-06	14306	ebi-a-GCST90016917	Gut microbiota abundance (class Gammaproteobacteria id.3303)
146	rs6706173	A	C	0.074251	0.0146392	1.99494e-07	14306	ebi-a-GCST90016917	Gut microbiota abundance (class Gammaproteobacteria id.3303)
147	rs75101789	C	T	0.0729012	0.0163003	8.7878e-06	14306	ebi-a-GCST90016917	Gut microbiota abundance (class Gammaproteobacteria id.3303)
148	rs9494710	C	T	-0.0549673	0.0120924	4.54611e-06	14306	ebi-a-GCST90016917	Gut microbiota abundance (class Gammaproteobacteria id.3303)
149	rs6469506	T	A	0.0541424	0.0116333	3.2898e-06	14306	ebi-a-GCST90016917	Gut microbiota abundance (class Gammaproteobacteria id.3303)
150	rs11181912	G	A	-0.0579153	0.0118796	9.94764e-07	14306	ebi-a-GCST90016917	Gut microbiota abundance (class Gammaproteobacteria id.3303)
151	rs9973122	A	T	-0.0740614	0.0162596	6.77002e-06	14306	ebi-a-GCST90016917	Gut microbiota abundance (class Gammaproteobacteria id.3303)
152	rs79795896	A	G	-0.15921	0.0351373	7.9241e-06	14306	ebi-a-GCST90016917	Gut microbiota abundance (class Gammaproteobacteria id.3303)
153	rs72640280	A	G	0.220207	0.0486196	5.18036e-06	14306	ebi-a-GCST90016918	Gut microbiota abundance (class Lentisphaeria id.2250)
154	rs73113483	T	A	-0.131217	0.0288713	8.66343e-06	14306	ebi-a-GCST90016918	Gut microbiota abundance (class Lentisphaeria id.2250)
155	rs2731834	G	C	-0.109438	0.023693	4.24356e-06	14306	ebi-a-GCST90016918	Gut microbiota abundance (class Lentisphaeria id.2250)
156	rs11770843	C	T	0.109431	0.0234879	1.9073e-06	14306	ebi-a-GCST90016918	Gut microbiota abundance (class Lentisphaeria id.2250)
157	rs62570196	C	T	-0.21635	0.0439866	1.07924e-06	14306	ebi-a-GCST90016918	Gut microbiota abundance (class Lentisphaeria id.2250)
158	rs2031282	A	G	0.122368	0.0270329	4.38258e-06	14306	ebi-a-GCST90016918	Gut microbiota abundance (class Lentisphaeria id.2250)
159	rs17114848	G	A	0.152377	0.0324332	4.05864e-06	14306	ebi-a-GCST90016918	Gut microbiota abundance (class Lentisphaeria id.2250)
160	rs1002941	A	G	-0.105025	0.0233484	8.14836e-06	14306	ebi-a-GCST90016918	Gut microbiota abundance (class Lentisphaeria id.2250)
161	rs77599476	A	G	0.230292	0.0480168	1.86132e-06	14306	ebi-a-GCST90016918	Gut microbiota abundance (class Lentisphaeria id.2250)
162	rs2825714	A	G	-0.13741	0.0289246	1.72211e-06	14306	ebi-a-GCST90016918	Gut microbiota abundance (class Lentisphaeria id.2250)
163	rs16851659	G	C	-0.0896103	0.0186432	1.27488e-06	14306	ebi-a-GCST90016919	Gut microbiota abundance (class Melainabacteria id.1589)
164	rs9864379	T	C	-0.159735	0.0292553	5.36056e-08	14306	ebi-a-GCST90016919	Gut microbiota abundance (class Melainabacteria id.1589)
165	rs73074665	A	T	0.166216	0.0355728	2.86609e-06	14306	ebi-a-GCST90016919	Gut microbiota abundance (class Melainabacteria id.1589)
166	rs1221147	A	T	-0.123968	0.0278958	7.10739e-06	14306	ebi-a-GCST90016919	Gut microbiota abundance (class Melainabacteria id.1589)
167	rs4129395	G	A	0.0896187	0.0185106	1.48057e-06	14306	ebi-a-GCST90016919	Gut microbiota abundance (class Melainabacteria id.1589)
168	rs10738747	A	G	-0.0814624	0.0184409	9.95795e-06	14306	ebi-a-GCST90016919	Gut microbiota abundance (class Melainabacteria id.1589)
169	rs113884518	T	C	-0.205352	0.0454982	8.05675e-06	14306	ebi-a-GCST90016919	Gut microbiota abundance (class Melainabacteria id.1589)
170	rs367480	A	G	0.083758	0.0185796	8.19917e-06	14306	ebi-a-GCST90016919	Gut microbiota abundance (class Melainabacteria id.1589)
171	rs10148250	A	G	-0.0861928	0.0193381	8.67142e-06	14306	ebi-a-GCST90016919	Gut microbiota abundance (class Melainabacteria id.1589)
172	rs79790072	T	C	0.226722	0.0487841	3.29011e-06	14306	ebi-a-GCST90016919	Gut microbiota abundance (class Melainabacteria id.1589)
173	rs11150282	T	C	0.0989487	0.0196972	6.02893e-07	14306	ebi-a-GCST90016919	Gut microbiota abundance (class Melainabacteria id.1589)
174	rs28678345	T	C	0.214848	0.0470878	6.69083e-06	14306	ebi-a-GCST90016919	Gut microbiota abundance (class Melainabacteria id.1589)
175	rs789069	A	C	-0.103539	0.0234287	6.84636e-06	14306	ebi-a-GCST90016919	Gut microbiota abundance (class Melainabacteria id.1589)
176	rs10202904	G	T	0.121754	0.0235357	3.01432e-07	14306	ebi-a-GCST90016920	Gut microbiota abundance (class Methanobacteria id.119)
177	rs6776814	T	C	-0.199566	0.0411825	1.63061e-06	14306	ebi-a-GCST90016920	Gut microbiota abundance (class Methanobacteria id.119)
178	rs4257531	G	A	0.164498	0.0364959	7.44338e-06	14306	ebi-a-GCST90016920	Gut microbiota abundance (class Methanobacteria id.119)
179	rs894996	C	A	0.216999	0.0449076	1.87556e-06	14306	ebi-a-GCST90016920	Gut microbiota abundance (class Methanobacteria id.119)
180	rs56131665	G	A	0.178661	0.039298	6.17988e-06	14306	ebi-a-GCST90016920	Gut microbiota abundance (class Methanobacteria id.119)
181	rs73068003	G	T	-0.15814	0.0351803	8.44578e-06	14306	ebi-a-GCST90016920	Gut microbiota abundance (class Methanobacteria id.119)
182	rs11018665	A	T	0.111465	0.0250516	6.51869e-06	14306	ebi-a-GCST90016920	Gut microbiota abundance (class Methanobacteria id.119)
183	rs12825290	C	G	-0.216781	0.0493496	6.07561e-06	14306	ebi-a-GCST90016920	Gut microbiota abundance (class Methanobacteria id.119)
184	rs75208022	C	T	-0.227245	0.048763	5.92107e-06	14306	ebi-a-GCST90016920	Gut microbiota abundance (class Methanobacteria id.119)
185	rs73457410	A	G	0.21534	0.0436695	1.40854e-06	14306	ebi-a-GCST90016920	Gut microbiota abundance (class Methanobacteria id.119)
186	rs6508769	C	T	-0.153519	0.0344519	8.22527e-06	14306	ebi-a-GCST90016920	Gut microbiota abundance (class Methanobacteria id.119)
187	rs10424197	A	G	0.111274	0.0247517	9.27897e-06	14306	ebi-a-GCST90016920	Gut microbiota abundance (class Methanobacteria id.119)
188	rs3768491	G	A	0.0681052	0.0149061	4.2335e-06	14306	ebi-a-GCST90016921	Gut microbiota abundance (class Mollicutes id.3920)
189	rs12566890	T	G	-0.101147	0.0230978	3.65098e-06	14306	ebi-a-GCST90016921	Gut microbiota abundance (class Mollicutes id.3920)
190	rs11890098	A	G	0.074438	0.0153389	9.56577e-07	14306	ebi-a-GCST90016921	Gut microbiota abundance (class Mollicutes id.3920)
191	rs2464826	A	C	0.0944239	0.0211806	8.39499e-06	14306	ebi-a-GCST90016921	Gut microbiota abundance (class Mollicutes id.3920)
192	rs10108398	G	A	0.0769142	0.0153953	1.09001e-06	14306	ebi-a-GCST90016921	Gut microbiota abundance (class Mollicutes id.3920)
193	rs72901605	T	C	-0.0841852	0.0178119	3.25792e-06	14306	ebi-a-GCST90016921	Gut microbiota abundance (class Mollicutes id.3920)
194	rs78169027	A	G	-0.108283	0.0237289	5.87611e-06	14306	ebi-a-GCST90016921	Gut microbiota abundance (class Mollicutes id.3920)
195	rs4885016	C	T	0.0819606	0.0181628	7.26993e-06	14306	ebi-a-GCST90016921	Gut microbiota abundance (class Mollicutes id.3920)
196	rs74603314	T	C	0.221639	0.0462918	1.5569e-06	14306	ebi-a-GCST90016921	Gut microbiota abundance (class Mollicutes id.3920)
197	rs17214486	C	A	0.06099	0.0135623	6.60861e-06	14306	ebi-a-GCST90016921	Gut microbiota abundance (class Mollicutes id.3920)
198	rs28537087	G	A	0.0820873	0.0188312	8.07402e-06	14306	ebi-a-GCST90016921	Gut microbiota abundance (class Mollicutes id.3920)
199	rs6043847	T	C	-0.114937	0.0248606	4.55481e-06	14306	ebi-a-GCST90016921	Gut microbiota abundance (class Mollicutes id.3920)
200	rs13086907	G	A	0.0625312	0.0131735	1.95488e-06	14306	ebi-a-GCST90016922	Gut microbiota abundance (class Negativicutes id.2164)
201	rs73232831	G	A	-0.151829	0.0314932	1.87452e-06	14306	ebi-a-GCST90016922	Gut microbiota abundance (class Negativicutes id.2164)
202	rs1643968	T	C	-0.0565284	0.0112298	4.14601e-07	14306	ebi-a-GCST90016922	Gut microbiota abundance (class Negativicutes id.2164)
203	rs4722181	T	G	0.0501306	0.0105798	2.00111e-06	14306	ebi-a-GCST90016922	Gut microbiota abundance (class Negativicutes id.2164)
204	rs1135612	G	A	0.0529785	0.0119177	9.26296e-06	14306	ebi-a-GCST90016922	Gut microbiota abundance (class Negativicutes id.2164)
205	rs1447205	C	G	0.0502053	0.0108382	2.93326e-06	14306	ebi-a-GCST90016922	Gut microbiota abundance (class Negativicutes id.2164)
206	rs61249479	A	C	0.0777075	0.0168628	2.95474e-06	14306	ebi-a-GCST90016922	Gut microbiota abundance (class Negativicutes id.2164)
207	rs4463806	C	T	0.0543966	0.0129365	7.80657e-06	14306	ebi-a-GCST90016922	Gut microbiota abundance (class Negativicutes id.2164)
208	rs1649999	A	G	0.0748989	0.0166458	7.58124e-06	14306	ebi-a-GCST90016922	Gut microbiota abundance (class Negativicutes id.2164)
209	rs9423647	G	A	0.047817	0.0105282	6.06108e-06	14306	ebi-a-GCST90016922	Gut microbiota abundance (class Negativicutes id.2164)
210	rs71405394	G	A	-0.114178	0.02405	2.16631e-06	14306	ebi-a-GCST90016922	Gut microbiota abundance (class Negativicutes id.2164)
211	rs60274479	T	C	-0.0659623	0.0134137	1.1623e-06	14306	ebi-a-GCST90016922	Gut microbiota abundance (class Negativicutes id.2164)
212	rs2834062	A	G	0.0489057	0.0108842	8.43918e-06	14306	ebi-a-GCST90016922	Gut microbiota abundance (class Negativicutes id.2164)
213	rs61779207	G	A	-0.0758309	0.0167762	6.7228e-06	14306	ebi-a-GCST90016923	Gut microbiota abundance (class Verrucomicrobiae id.4029)
214	rs11184341	C	G	-0.0655342	0.0142231	4.13409e-06	14306	ebi-a-GCST90016923	Gut microbiota abundance (class Verrucomicrobiae id.4029)
215	rs74542928	T	C	0.112164	0.0236422	1.63222e-06	14306	ebi-a-GCST90016923	Gut microbiota abundance (class Verrucomicrobiae id.4029)
216	rs11729256	T	C	0.0749798	0.0150177	6.73085e-07	14306	ebi-a-GCST90016923	Gut microbiota abundance (class Verrucomicrobiae id.4029)
217	rs9349825	A	G	-0.0704036	0.0147128	2.53688e-06	14306	ebi-a-GCST90016923	Gut microbiota abundance (class Verrucomicrobiae id.4029)
218	rs4242783	A	G	-0.0689292	0.0147693	2.63615e-06	14306	ebi-a-GCST90016923	Gut microbiota abundance (class Verrucomicrobiae id.4029)
219	rs4936098	G	A	-0.0648843	0.0135928	1.1222e-06	14306	ebi-a-GCST90016923	Gut microbiota abundance (class Verrucomicrobiae id.4029)
220	rs111862613	T	C	0.090699	0.0196746	3.73844e-06	14306	ebi-a-GCST90016923	Gut microbiota abundance (class Verrucomicrobiae id.4029)
221	rs12908520	G	A	0.0618926	0.0130946	2.17165e-06	14306	ebi-a-GCST90016923	Gut microbiota abundance (class Verrucomicrobiae id.4029)
222	rs2602429	T	C	-0.0746844	0.0156194	2.58297e-06	14306	ebi-a-GCST90016923	Gut microbiota abundance (class Verrucomicrobiae id.4029)
223	rs117107102	A	G	0.204683	0.0431572	2.91823e-06	14306	ebi-a-GCST90016923	Gut microbiota abundance (class Verrucomicrobiae id.4029)
224	rs941682	G	A	-0.0631436	0.0143767	9.60993e-06	14306	ebi-a-GCST90016923	Gut microbiota abundance (class Verrucomicrobiae id.4029)
225	rs6427992	C	G	0.0595857	0.01296	4.24326e-06	14306	ebi-a-GCST90016924	Gut microbiota abundance (family Acidaminococcaceae id.2166)
226	rs74540770	G	A	-0.108969	0.0243533	7.0881e-06	14306	ebi-a-GCST90016924	Gut microbiota abundance (family Acidaminococcaceae id.2166)
227	rs78702810	T	C	-0.143755	0.0323244	9.16474e-06	14306	ebi-a-GCST90016924	Gut microbiota abundance (family Acidaminococcaceae id.2166)
228	rs262812	T	C	-0.065675	0.0142257	3.24908e-06	14306	ebi-a-GCST90016924	Gut microbiota abundance (family Acidaminococcaceae id.2166)
229	rs6923842	T	C	-0.0796106	0.0169192	2.21304e-06	14306	ebi-a-GCST90016924	Gut microbiota abundance (family Acidaminococcaceae id.2166)
230	rs2933324	G	A	0.0662557	0.0140257	2.23676e-06	14306	ebi-a-GCST90016924	Gut microbiota abundance (family Acidaminococcaceae id.2166)
231	rs6589457	G	A	-0.165911	0.0349516	2.3151e-06	14306	ebi-a-GCST90016924	Gut microbiota abundance (family Acidaminococcaceae id.2166)
232	rs45497800	T	C	-0.117863	0.0257351	5.86422e-06	14306	ebi-a-GCST90016924	Gut microbiota abundance (family Acidaminococcaceae id.2166)
233	rs4073240	G	A	0.0747546	0.0164684	6.05327e-06	14306	ebi-a-GCST90016925	Gut microbiota abundance (family Actinomycetaceae id.421)
234	rs34583783	G	T	0.123756	0.026427	5.47974e-06	14306	ebi-a-GCST90016925	Gut microbiota abundance (family Actinomycetaceae id.421)
235	rs35011108	A	G	0.241826	0.0503796	1.82671e-06	14306	ebi-a-GCST90016925	Gut microbiota abundance (family Actinomycetaceae id.421)
236	rs2889192	T	G	-0.0887537	0.0195009	3.64418e-06	14306	ebi-a-GCST90016925	Gut microbiota abundance (family Actinomycetaceae id.421)
237	rs58484246	T	C	0.0761407	0.0169007	6.12421e-06	14306	ebi-a-GCST90016925	Gut microbiota abundance (family Actinomycetaceae id.421)
238	rs62191117	A	G	0.0684302	0.0133636	2.75943e-07	14306	ebi-a-GCST90016926	Gut microbiota abundance (family Alcaligenaceae id.2875)
239	rs7638039	T	C	0.0603335	0.0127779	2.70477e-06	14306	ebi-a-GCST90016926	Gut microbiota abundance (family Alcaligenaceae id.2875)
240	rs2367850	G	C	0.0629104	0.0131712	1.84629e-06	14306	ebi-a-GCST90016926	Gut microbiota abundance (family Alcaligenaceae id.2875)
241	rs17000015	A	T	-0.0609257	0.0125363	1.1272e-06	14306	ebi-a-GCST90016926	Gut microbiota abundance (family Alcaligenaceae id.2875)
242	rs4033856	T	C	-0.081834	0.0168931	1.02903e-06	14306	ebi-a-GCST90016926	Gut microbiota abundance (family Alcaligenaceae id.2875)
243	rs62395635	T	C	0.110583	0.0238514	3.34696e-06	14306	ebi-a-GCST90016926	Gut microbiota abundance (family Alcaligenaceae id.2875)
244	rs1153990	A	G	-0.058727	0.0128306	5.96788e-06	14306	ebi-a-GCST90016926	Gut microbiota abundance (family Alcaligenaceae id.2875)
245	rs112159068	A	T	0.131484	0.0281089	3.56484e-06	14306	ebi-a-GCST90016926	Gut microbiota abundance (family Alcaligenaceae id.2875)
246	rs6969323	A	C	-0.0593564	0.0129137	3.8858e-06	14306	ebi-a-GCST90016926	Gut microbiota abundance (family Alcaligenaceae id.2875)
247	rs112135816	T	G	-0.0775052	0.0171554	5.27667e-06	14306	ebi-a-GCST90016926	Gut microbiota abundance (family Alcaligenaceae id.2875)
248	rs74776516	T	G	-0.0944052	0.0213287	6.85046e-06	14306	ebi-a-GCST90016926	Gut microbiota abundance (family Alcaligenaceae id.2875)
249	rs7302582	G	C	-0.106817	0.023298	3.33557e-06	14306	ebi-a-GCST90016926	Gut microbiota abundance (family Alcaligenaceae id.2875)
250	rs9537886	A	C	-0.0570888	0.0110683	2.35109e-07	14306	ebi-a-GCST90016926	Gut microbiota abundance (family Alcaligenaceae id.2875)
251	rs2184675	A	T	-0.0563972	0.0124753	6.08373e-06	14306	ebi-a-GCST90016926	Gut microbiota abundance (family Alcaligenaceae id.2875)
252	rs28480294	C	T	0.0516967	0.0115503	6.60602e-06	14306	ebi-a-GCST90016926	Gut microbiota abundance (family Alcaligenaceae id.2875)
253	rs147968	C	T	0.0489475	0.0110321	9.12704e-06	14306	ebi-a-GCST90016926	Gut microbiota abundance (family Alcaligenaceae id.2875)
254	rs9964679	A	G	0.0537051	0.0116008	4.47384e-06	14306	ebi-a-GCST90016926	Gut microbiota abundance (family Alcaligenaceae id.2875)
255	rs67737557	C	G	0.0738409	0.0151678	1.03743e-06	14306	ebi-a-GCST90016926	Gut microbiota abundance (family Alcaligenaceae id.2875)
256	rs1340391	T	C	-0.0592004	0.0132244	6.73008e-06	14306	ebi-a-GCST90016927	Gut microbiota abundance (family Bacteroidaceae id.917)
257	rs11585893	A	G	-0.0740746	0.0147633	1.79511e-06	14306	ebi-a-GCST90016927	Gut microbiota abundance (family Bacteroidaceae id.917)
258	rs66710942	T	C	-0.0488038	0.0107412	5.8626e-06	14306	ebi-a-GCST90016927	Gut microbiota abundance (family Bacteroidaceae id.917)
259	rs2366421	T	A	-0.0528153	0.0117124	7.64945e-06	14306	ebi-a-GCST90016927	Gut microbiota abundance (family Bacteroidaceae id.917)
260	rs6795673	C	T	0.0538565	0.0105251	3.37909e-07	14306	ebi-a-GCST90016927	Gut microbiota abundance (family Bacteroidaceae id.917)
261	rs28757219	T	A	0.0818398	0.0170319	1.2942e-06	14306	ebi-a-GCST90016927	Gut microbiota abundance (family Bacteroidaceae id.917)
262	rs13207588	A	G	-0.059205	0.0131195	7.48497e-06	14306	ebi-a-GCST90016927	Gut microbiota abundance (family Bacteroidaceae id.917)
263	rs495004	C	G	-0.0607475	0.0129865	3.4209e-06	14306	ebi-a-GCST90016927	Gut microbiota abundance (family Bacteroidaceae id.917)
264	rs9507307	C	T	0.0604456	0.0129128	2.12711e-06	14306	ebi-a-GCST90016927	Gut microbiota abundance (family Bacteroidaceae id.917)
265	rs2023437	T	C	-0.0782325	0.0167634	5.01822e-06	14306	ebi-a-GCST90016927	Gut microbiota abundance (family Bacteroidaceae id.917)
266	rs17619981	T	G	0.0880978	0.0187002	2.68683e-06	14306	ebi-a-GCST90016927	Gut microbiota abundance (family Bacteroidaceae id.917)
267	rs66474973	G	T	0.0812515	0.0164479	6.80973e-07	14306	ebi-a-GCST90016927	Gut microbiota abundance (family Bacteroidaceae id.917)
268	rs12748533	G	T	-0.0821108	0.0172701	2.59018e-06	14306	ebi-a-GCST90016928	Gut microbiota abundance (family Bacteroidales S24 7group id.11173)
269	rs17043785	T	C	-0.176187	0.0347133	5.11835e-07	14306	ebi-a-GCST90016928	Gut microbiota abundance (family Bacteroidales S24 7group id.11173)
270	rs61508842	T	C	0.122574	0.0272389	7.82781e-06	14306	ebi-a-GCST90016928	Gut microbiota abundance (family Bacteroidales S24 7group id.11173)
271	rs6831034	T	A	-0.0956546	0.0205228	6.10394e-06	14306	ebi-a-GCST90016928	Gut microbiota abundance (family Bacteroidales S24 7group id.11173)
272	rs11135366	C	G	0.0842142	0.0183739	8.77829e-06	14306	ebi-a-GCST90016928	Gut microbiota abundance (family Bacteroidales S24 7group id.11173)
273	rs78609301	A	G	-0.0867065	0.0195709	7.093e-06	14306	ebi-a-GCST90016928	Gut microbiota abundance (family Bacteroidales S24 7group id.11173)
274	rs10872669	G	A	0.123071	0.0275665	9.49008e-06	14306	ebi-a-GCST90016928	Gut microbiota abundance (family Bacteroidales S24 7group id.11173)
275	rs941000	T	C	-0.0850266	0.0163382	3.15559e-07	14306	ebi-a-GCST90016928	Gut microbiota abundance (family Bacteroidales S24 7group id.11173)
276	rs1850003	A	G	0.084048	0.0177806	2.4053e-06	14306	ebi-a-GCST90016928	Gut microbiota abundance (family Bacteroidales S24 7group id.11173)
277	rs7217209	C	T	0.0843019	0.0187308	8.42946e-06	14306	ebi-a-GCST90016928	Gut microbiota abundance (family Bacteroidales S24 7group id.11173)
278	rs738193	T	C	0.0847328	0.0165856	3.82164e-07	14306	ebi-a-GCST90016928	Gut microbiota abundance (family Bacteroidales S24 7group id.11173)
279	rs13020688	G	A	0.0584045	0.0122081	1.57373e-06	14306	ebi-a-GCST90016929	Gut microbiota abundance (family Bifidobacteriaceae id.433)
280	rs182549	T	C	-0.11707	0.0126703	5.94155e-20	14306	ebi-a-GCST90016929	Gut microbiota abundance (family Bifidobacteriaceae id.433)
281	rs10496759	G	C	0.0637133	0.0144305	8.79792e-06	14306	ebi-a-GCST90016929	Gut microbiota abundance (family Bifidobacteriaceae id.433)
282	rs4567981	T	A	0.0577763	0.0117388	8.88055e-07	14306	ebi-a-GCST90016929	Gut microbiota abundance (family Bifidobacteriaceae id.433)
283	rs10857328	T	A	0.0562	0.0126395	7.24136e-06	14306	ebi-a-GCST90016929	Gut microbiota abundance (family Bifidobacteriaceae id.433)
284	rs55888705	A	G	0.053673	0.0120586	8.66204e-06	14306	ebi-a-GCST90016929	Gut microbiota abundance (family Bifidobacteriaceae id.433)
285	rs4957061	T	C	0.0569873	0.0116907	1.1517e-06	14306	ebi-a-GCST90016929	Gut microbiota abundance (family Bifidobacteriaceae id.433)
286	rs73797465	T	G	-0.0942612	0.0208421	4.84953e-06	14306	ebi-a-GCST90016929	Gut microbiota abundance (family Bifidobacteriaceae id.433)
287	rs76671854	C	G	-0.0892981	0.0183177	1.03631e-06	14306	ebi-a-GCST90016929	Gut microbiota abundance (family Bifidobacteriaceae id.433)
288	rs857444	C	T	0.0553965	0.0120669	3.8249e-06	14306	ebi-a-GCST90016929	Gut microbiota abundance (family Bifidobacteriaceae id.433)
289	rs6899771	A	G	-0.0914312	0.0202604	7.27998e-06	14306	ebi-a-GCST90016929	Gut microbiota abundance (family Bifidobacteriaceae id.433)
290	rs10831953	G	A	0.0537537	0.0123746	9.94741e-06	14306	ebi-a-GCST90016929	Gut microbiota abundance (family Bifidobacteriaceae id.433)
291	rs10841473	G	C	-0.0613031	0.0128844	2.28066e-06	14306	ebi-a-GCST90016929	Gut microbiota abundance (family Bifidobacteriaceae id.433)
292	rs7322849	T	C	0.110676	0.0200996	1.74032e-08	14306	ebi-a-GCST90016929	Gut microbiota abundance (family Bifidobacteriaceae id.433)
293	rs7174549	T	C	-0.0551726	0.0124655	6.86784e-06	14306	ebi-a-GCST90016929	Gut microbiota abundance (family Bifidobacteriaceae id.433)
294	rs12446429	T	C	0.0810099	0.019073	8.52884e-06	14306	ebi-a-GCST90016929	Gut microbiota abundance (family Bifidobacteriaceae id.433)
295	rs540489	T	G	-0.0632518	0.013817	5.36809e-06	14306	ebi-a-GCST90016929	Gut microbiota abundance (family Bifidobacteriaceae id.433)
296	rs677208	C	G	-0.0728589	0.0164821	6.00109e-06	14306	ebi-a-GCST90016929	Gut microbiota abundance (family Bifidobacteriaceae id.433)
297	rs2817172	C	T	0.0563367	0.012392	5.27024e-06	14306	ebi-a-GCST90016931	Gut microbiota abundance (family Clostridiaceae1 id.1869)
298	rs10875374	T	C	0.0536759	0.0119436	8.09823e-06	14306	ebi-a-GCST90016931	Gut microbiota abundance (family Clostridiaceae1 id.1869)
299	rs12186080	G	A	0.0748236	0.016246	5.33962e-06	14306	ebi-a-GCST90016931	Gut microbiota abundance (family Clostridiaceae1 id.1869)
300	rs12490337	C	G	-0.0616944	0.013693	6.9051e-06	14306	ebi-a-GCST90016931	Gut microbiota abundance (family Clostridiaceae1 id.1869)
301	rs62397761	A	G	0.0615805	0.0136198	9.07716e-06	14306	ebi-a-GCST90016931	Gut microbiota abundance (family Clostridiaceae1 id.1869)
302	rs550843	T	C	-0.0734787	0.0168383	7.0912e-06	14306	ebi-a-GCST90016931	Gut microbiota abundance (family Clostridiaceae1 id.1869)
303	rs4723021	T	C	-0.106376	0.0241944	7.42147e-06	14306	ebi-a-GCST90016931	Gut microbiota abundance (family Clostridiaceae1 id.1869)
304	rs12341505	G	A	0.0814503	0.0179338	4.54485e-06	14306	ebi-a-GCST90016931	Gut microbiota abundance (family Clostridiaceae1 id.1869)
305	rs2795528	G	A	-0.180969	0.0390911	3.80627e-06	14306	ebi-a-GCST90016931	Gut microbiota abundance (family Clostridiaceae1 id.1869)
306	rs56188186	A	G	0.0967773	0.0217471	8.24442e-06	14306	ebi-a-GCST90016931	Gut microbiota abundance (family Clostridiaceae1 id.1869)
307	rs881532	G	A	0.0533035	0.0119011	7.8966e-06	14306	ebi-a-GCST90016931	Gut microbiota abundance (family Clostridiaceae1 id.1869)
308	rs7538034	T	G	-0.078598	0.0165982	2.36706e-06	14306	ebi-a-GCST90016932	Gut microbiota abundance (family Clostridiales vadin BB60 group id.11286)
309	rs6588624	A	G	0.0662317	0.0138147	1.79287e-06	14306	ebi-a-GCST90016932	Gut microbiota abundance (family Clostridiales vadin BB60 group id.11286)
310	rs13409132	A	G	-0.165419	0.0352154	4.3723e-06	14306	ebi-a-GCST90016932	Gut microbiota abundance (family Clostridiales vadin BB60 group id.11286)
311	rs2191834	T	G	-0.0746375	0.0159136	2.50196e-06	14306	ebi-a-GCST90016932	Gut microbiota abundance (family Clostridiales vadin BB60 group id.11286)
312	rs6755871	C	G	-0.0613825	0.0138976	9.33061e-06	14306	ebi-a-GCST90016932	Gut microbiota abundance (family Clostridiales vadin BB60 group id.11286)
313	rs989682	A	G	0.070194	0.0155364	6.84715e-06	14306	ebi-a-GCST90016932	Gut microbiota abundance (family Clostridiales vadin BB60 group id.11286)
314	rs10517600	G	T	-0.0626993	0.0139364	6.82763e-06	14306	ebi-a-GCST90016932	Gut microbiota abundance (family Clostridiales vadin BB60 group id.11286)
315	rs34088226	A	G	-0.117807	0.026924	7.66214e-06	14306	ebi-a-GCST90016932	Gut microbiota abundance (family Clostridiales vadin BB60 group id.11286)
316	rs7725895	A	G	-0.116224	0.0240367	3.94357e-06	14306	ebi-a-GCST90016932	Gut microbiota abundance (family Clostridiales vadin BB60 group id.11286)
317	rs66714985	A	C	0.116908	0.0252447	4.85333e-06	14306	ebi-a-GCST90016932	Gut microbiota abundance (family Clostridiales vadin BB60 group id.11286)
318	rs118104867	C	T	0.214464	0.0455098	3.43598e-06	14306	ebi-a-GCST90016932	Gut microbiota abundance (family Clostridiales vadin BB60 group id.11286)
319	rs10904722	C	T	-0.0672314	0.0147123	5.04836e-06	14306	ebi-a-GCST90016932	Gut microbiota abundance (family Clostridiales vadin BB60 group id.11286)
320	rs17121075	G	A	0.0769254	0.0172234	7.91425e-06	14306	ebi-a-GCST90016932	Gut microbiota abundance (family Clostridiales vadin BB60 group id.11286)
321	rs55682560	C	T	-0.131519	0.0261319	4.97038e-07	14306	ebi-a-GCST90016932	Gut microbiota abundance (family Clostridiales vadin BB60 group id.11286)
322	rs28691777	C	T	0.137134	0.0266996	6.95697e-07	14306	ebi-a-GCST90016932	Gut microbiota abundance (family Clostridiales vadin BB60 group id.11286)
323	rs7226487	A	G	-0.0643682	0.0138701	3.58286e-06	14306	ebi-a-GCST90016932	Gut microbiota abundance (family Clostridiales vadin BB60 group id.11286)
324	rs9979874	G	C	-0.0738925	0.0150911	1.05271e-06	14306	ebi-a-GCST90016932	Gut microbiota abundance (family Clostridiales vadin BB60 group id.11286)
325	rs240104	T	C	-0.0603429	0.0126849	1.51604e-06	14306	ebi-a-GCST90016933	Gut microbiota abundance (family Coriobacteriaceae id.811)
326	rs2442778	A	G	0.116408	0.0258545	9.02693e-06	14306	ebi-a-GCST90016933	Gut microbiota abundance (family Coriobacteriaceae id.811)
327	rs1397793	A	G	0.0498855	0.0112446	9.77372e-06	14306	ebi-a-GCST90016933	Gut microbiota abundance (family Coriobacteriaceae id.811)
328	rs80046645	C	G	0.25584	0.0561995	4.65693e-06	14306	ebi-a-GCST90016933	Gut microbiota abundance (family Coriobacteriaceae id.811)
329	rs76779974	C	G	0.0774888	0.0171877	5.63093e-06	14306	ebi-a-GCST90016933	Gut microbiota abundance (family Coriobacteriaceae id.811)
330	rs13307134	T	C	-0.0565686	0.0126265	7.79938e-06	14306	ebi-a-GCST90016933	Gut microbiota abundance (family Coriobacteriaceae id.811)
331	rs62448869	T	A	-0.0486059	0.0108982	7.87281e-06	14306	ebi-a-GCST90016933	Gut microbiota abundance (family Coriobacteriaceae id.811)
332	rs3025411	A	G	0.0926543	0.0209468	8.26913e-06	14306	ebi-a-GCST90016933	Gut microbiota abundance (family Coriobacteriaceae id.811)
333	rs11250875	T	C	0.06075	0.0130939	4.82848e-06	14306	ebi-a-GCST90016933	Gut microbiota abundance (family Coriobacteriaceae id.811)
334	rs719099	A	G	0.0778402	0.0155815	5.43313e-07	14306	ebi-a-GCST90016933	Gut microbiota abundance (family Coriobacteriaceae id.811)
335	rs1816223	G	A	0.0586265	0.0129006	4.84117e-06	14306	ebi-a-GCST90016933	Gut microbiota abundance (family Coriobacteriaceae id.811)
336	rs8010111	A	G	0.103377	0.0229286	6.8962e-06	14306	ebi-a-GCST90016933	Gut microbiota abundance (family Coriobacteriaceae id.811)
337	rs11073596	G	T	-0.0510212	0.0114339	8.14442e-06	14306	ebi-a-GCST90016933	Gut microbiota abundance (family Coriobacteriaceae id.811)
338	rs34739816	G	T	0.0965017	0.0207666	3.88356e-06	14306	ebi-a-GCST90016933	Gut microbiota abundance (family Coriobacteriaceae id.811)
339	rs11656361	A	C	0.0773006	0.017553	8.0201e-06	14306	ebi-a-GCST90016933	Gut microbiota abundance (family Coriobacteriaceae id.811)
340	rs12974142	G	A	0.0789796	0.0177205	8.51236e-06	14306	ebi-a-GCST90016933	Gut microbiota abundance (family Coriobacteriaceae id.811)
341	rs67561917	A	G	-0.0714367	0.0154113	5.39126e-06	14306	ebi-a-GCST90016933	Gut microbiota abundance (family Coriobacteriaceae id.811)
342	rs9725395	A	G	-0.138357	0.0295185	3.41374e-06	14306	ebi-a-GCST90016934	Gut microbiota abundance (family Defluviitaleaceae id.1924)
343	rs1582238	C	T	-0.0801923	0.0167061	1.692e-06	14306	ebi-a-GCST90016934	Gut microbiota abundance (family Defluviitaleaceae id.1924)
344	rs4677103	A	G	0.0977203	0.0197033	9.42193e-07	14306	ebi-a-GCST90016934	Gut microbiota abundance (family Defluviitaleaceae id.1924)
345	rs17051335	C	T	-0.134314	0.0292201	4.58121e-06	14306	ebi-a-GCST90016934	Gut microbiota abundance (family Defluviitaleaceae id.1924)
346	rs72731813	C	T	-0.149751	0.0293415	2.75778e-07	14306	ebi-a-GCST90016934	Gut microbiota abundance (family Defluviitaleaceae id.1924)
347	rs28696126	T	A	0.107106	0.0238173	5.56327e-06	14306	ebi-a-GCST90016934	Gut microbiota abundance (family Defluviitaleaceae id.1924)
348	rs540220	C	T	0.123954	0.0289814	9.48135e-06	14306	ebi-a-GCST90016934	Gut microbiota abundance (family Defluviitaleaceae id.1924)
349	rs112893842	T	C	0.110761	0.0232545	2.7503e-06	14306	ebi-a-GCST90016934	Gut microbiota abundance (family Defluviitaleaceae id.1924)
350	rs4344384	T	G	-0.0708803	0.0156121	5.86017e-06	14306	ebi-a-GCST90016934	Gut microbiota abundance (family Defluviitaleaceae id.1924)
351	rs1908593	T	C	0.070223	0.0156601	7.85905e-06	14306	ebi-a-GCST90016934	Gut microbiota abundance (family Defluviitaleaceae id.1924)
352	rs55658617	T	C	0.177314	0.0361844	1.40608e-06	14306	ebi-a-GCST90016934	Gut microbiota abundance (family Defluviitaleaceae id.1924)
353	rs9608282	T	G	0.139014	0.0299429	4.60829e-06	14306	ebi-a-GCST90016934	Gut microbiota abundance (family Defluviitaleaceae id.1924)
354	rs16851319	G	C	-0.0732697	0.0150964	2.39651e-06	14306	ebi-a-GCST90016935	Gut microbiota abundance (family Desulfovibrionaceae id.3169)
355	rs2692012	G	A	-0.114231	0.0253568	1.5639e-06	14306	ebi-a-GCST90016935	Gut microbiota abundance (family Desulfovibrionaceae id.3169)
356	rs3935584	C	T	-0.0525838	0.0115757	6.78141e-06	14306	ebi-a-GCST90016935	Gut microbiota abundance (family Desulfovibrionaceae id.3169)
357	rs72647048	T	C	-0.0770089	0.017089	9.60882e-06	14306	ebi-a-GCST90016935	Gut microbiota abundance (family Desulfovibrionaceae id.3169)
358	rs17791387	A	G	-0.0729251	0.0154381	2.09677e-06	14306	ebi-a-GCST90016935	Gut microbiota abundance (family Desulfovibrionaceae id.3169)
359	rs112381107	C	T	0.211435	0.0456962	2.81877e-06	14306	ebi-a-GCST90016935	Gut microbiota abundance (family Desulfovibrionaceae id.3169)
360	rs11599763	C	T	0.0555931	0.0117493	2.49701e-06	14306	ebi-a-GCST90016935	Gut microbiota abundance (family Desulfovibrionaceae id.3169)
361	rs7164160	A	T	-0.0574455	0.0129468	7.34345e-06	14306	ebi-a-GCST90016935	Gut microbiota abundance (family Desulfovibrionaceae id.3169)
362	rs9928243	C	A	-0.0541732	0.0117819	4.48477e-06	14306	ebi-a-GCST90016935	Gut microbiota abundance (family Desulfovibrionaceae id.3169)
363	rs4506934	C	T	-0.0943381	0.020138	3.16046e-06	14306	ebi-a-GCST90016935	Gut microbiota abundance (family Desulfovibrionaceae id.3169)
364	rs6058181	C	T	0.0834742	0.0166111	2.69911e-07	14306	ebi-a-GCST90016935	Gut microbiota abundance (family Desulfovibrionaceae id.3169)
365	rs2838334	G	A	0.0571419	0.012423	3.82375e-06	14306	ebi-a-GCST90016935	Gut microbiota abundance (family Desulfovibrionaceae id.3169)
366	rs80319214	C	G	0.0990404	0.0215877	6.95312e-06	14306	ebi-a-GCST90016936	Gut microbiota abundance (family Enterobacteriaceae id.3469)
367	rs2374342	C	A	0.0582927	0.0126195	4.51617e-06	14306	ebi-a-GCST90016936	Gut microbiota abundance (family Enterobacteriaceae id.3469)
368	rs111229068	A	T	0.110561	0.0241719	3.65359e-06	14306	ebi-a-GCST90016936	Gut microbiota abundance (family Enterobacteriaceae id.3469)
369	rs11026530	T	C	0.0822408	0.0186379	9.42692e-06	14306	ebi-a-GCST90016936	Gut microbiota abundance (family Enterobacteriaceae id.3469)
370	rs79757635	C	A	0.0758597	0.0171286	9.31859e-06	14306	ebi-a-GCST90016936	Gut microbiota abundance (family Enterobacteriaceae id.3469)
371	rs61973590	C	G	-0.0605392	0.0133696	8.53532e-06	14306	ebi-a-GCST90016936	Gut microbiota abundance (family Enterobacteriaceae id.3469)
372	rs35673018	G	A	0.0899642	0.0202934	7.63115e-06	14306	ebi-a-GCST90016936	Gut microbiota abundance (family Enterobacteriaceae id.3469)
373	rs4792380	A	T	0.115598	0.0257683	9.48965e-06	14306	ebi-a-GCST90016936	Gut microbiota abundance (family Enterobacteriaceae id.3469)
374	rs504442	T	G	0.084159	0.0189479	5.17095e-06	14306	ebi-a-GCST90016936	Gut microbiota abundance (family Enterobacteriaceae id.3469)
375	rs78143293	A	G	-0.0848521	0.0170415	1.19564e-06	14306	ebi-a-GCST90016936	Gut microbiota abundance (family Enterobacteriaceae id.3469)
376	rs62210023	A	G	0.0606754	0.0130125	3.13163e-06	14306	ebi-a-GCST90016936	Gut microbiota abundance (family Enterobacteriaceae id.3469)
377	rs290833	T	G	-0.0497374	0.0111376	8.02897e-06	14306	ebi-a-GCST90016937	Gut microbiota abundance (family Erysipelotrichaceae id.2149)
378	rs1884466	C	T	-0.0475363	0.0106939	9.52708e-06	14306	ebi-a-GCST90016937	Gut microbiota abundance (family Erysipelotrichaceae id.2149)
379	rs2300774	A	G	-0.0524152	0.0106784	8.95468e-07	14306	ebi-a-GCST90016937	Gut microbiota abundance (family Erysipelotrichaceae id.2149)
380	rs1074800	G	A	-0.0492438	0.010887	6.14582e-06	14306	ebi-a-GCST90016937	Gut microbiota abundance (family Erysipelotrichaceae id.2149)
381	rs62504403	C	T	0.0681159	0.0127883	1.12264e-07	14306	ebi-a-GCST90016937	Gut microbiota abundance (family Erysipelotrichaceae id.2149)
382	rs7826267	G	T	0.0839071	0.0199131	9.28453e-06	14306	ebi-a-GCST90016937	Gut microbiota abundance (family Erysipelotrichaceae id.2149)
383	rs10781552	C	T	-0.0552212	0.0116074	2.33115e-06	14306	ebi-a-GCST90016937	Gut microbiota abundance (family Erysipelotrichaceae id.2149)
384	rs17530232	A	G	0.10305	0.0224648	2.79126e-06	14306	ebi-a-GCST90016937	Gut microbiota abundance (family Erysipelotrichaceae id.2149)
385	rs56970041	T	G	0.0724145	0.0164471	5.40344e-06	14306	ebi-a-GCST90016937	Gut microbiota abundance (family Erysipelotrichaceae id.2149)
386	rs4078432	T	C	0.0608929	0.0133764	4.23107e-06	14306	ebi-a-GCST90016937	Gut microbiota abundance (family Erysipelotrichaceae id.2149)
387	rs8003149	C	T	0.0538798	0.0116888	4.08479e-06	14306	ebi-a-GCST90016937	Gut microbiota abundance (family Erysipelotrichaceae id.2149)
388	rs35161940	T	C	-0.0806041	0.0167641	1.8451e-06	14306	ebi-a-GCST90016937	Gut microbiota abundance (family Erysipelotrichaceae id.2149)
389	rs7234058	T	C	-0.0945759	0.0194091	9.12347e-07	14306	ebi-a-GCST90016937	Gut microbiota abundance (family Erysipelotrichaceae id.2149)
390	rs488164	G	T	-0.117998	0.025516	4.79789e-06	14306	ebi-a-GCST90016938	Gut microbiota abundance (family Family XI id.1936)
391	rs3733511	A	G	0.128253	0.0274718	3.38556e-06	14306	ebi-a-GCST90016938	Gut microbiota abundance (family Family XI id.1936)
392	rs11547158	A	G	-0.177599	0.0372795	2.70222e-06	14306	ebi-a-GCST90016938	Gut microbiota abundance (family Family XI id.1936)
393	rs10759623	C	T	-0.162115	0.032151	5.78309e-07	14306	ebi-a-GCST90016938	Gut microbiota abundance (family Family XI id.1936)
394	rs17379710	T	C	-0.116383	0.0252125	3.97109e-06	14306	ebi-a-GCST90016938	Gut microbiota abundance (family Family XI id.1936)
395	rs2155352	A	G	-0.150538	0.0302319	6.63437e-07	14306	ebi-a-GCST90016938	Gut microbiota abundance (family Family XI id.1936)
396	rs697771	A	G	-0.117677	0.0251491	3.19374e-06	14306	ebi-a-GCST90016938	Gut microbiota abundance (family Family XI id.1936)
397	rs78222136	G	C	0.224835	0.0511672	8.4126e-06	14306	ebi-a-GCST90016938	Gut microbiota abundance (family Family XI id.1936)
398	rs2156611	T	C	-0.112486	0.0251099	9.42671e-06	14306	ebi-a-GCST90016938	Gut microbiota abundance (family Family XI id.1936)
399	rs6025153	C	G	-0.118619	0.0261969	7.07082e-06	14306	ebi-a-GCST90016938	Gut microbiota abundance (family Family XI id.1936)
400	rs66753613	G	A	0.0651136	0.0144251	8.08295e-06	14306	ebi-a-GCST90016939	Gut microbiota abundance (family Family XIII id.1957)
401	rs7514702	T	C	-0.0663236	0.0141626	3.91643e-06	14306	ebi-a-GCST90016939	Gut microbiota abundance (family Family XIII id.1957)
402	rs1887048	G	A	0.0579979	0.0129602	9.65384e-06	14306	ebi-a-GCST90016939	Gut microbiota abundance (family Family XIII id.1957)
403	rs482905	G	T	0.0596528	0.012717	3.72349e-06	14306	ebi-a-GCST90016939	Gut microbiota abundance (family Family XIII id.1957)
404	rs6797051	C	T	-0.0805985	0.0171364	4.89283e-06	14306	ebi-a-GCST90016939	Gut microbiota abundance (family Family XIII id.1957)
405	rs4293737	A	G	-0.112091	0.0271305	8.38475e-06	14306	ebi-a-GCST90016939	Gut microbiota abundance (family Family XIII id.1957)
406	rs12643275	A	T	-0.0550907	0.0116474	2.41524e-06	14306	ebi-a-GCST90016939	Gut microbiota abundance (family Family XIII id.1957)
407	rs118170811	A	G	0.151619	0.0317112	1.80356e-06	14306	ebi-a-GCST90016939	Gut microbiota abundance (family Family XIII id.1957)
408	rs7076829	T	A	-0.0516394	0.0112313	4.76091e-06	14306	ebi-a-GCST90016939	Gut microbiota abundance (family Family XIII id.1957)
409	rs3098182	T	G	-0.0508511	0.011014	4.04027e-06	14306	ebi-a-GCST90016939	Gut microbiota abundance (family Family XIII id.1957)
410	rs12904405	A	G	-0.0851896	0.0192688	7.67414e-06	14306	ebi-a-GCST90016939	Gut microbiota abundance (family Family XIII id.1957)
411	rs6501525	A	G	0.0561559	0.0115587	1.23726e-06	14306	ebi-a-GCST90016939	Gut microbiota abundance (family Family XIII id.1957)
412	rs10404377	A	C	0.0503183	0.011165	6.99021e-06	14306	ebi-a-GCST90016939	Gut microbiota abundance (family Family XIII id.1957)
413	rs1999289	A	T	-0.0637366	0.013927	2.53805e-06	14306	ebi-a-GCST90016939	Gut microbiota abundance (family Family XIII id.1957)
414	rs12760724	A	C	-0.0484566	0.0107934	7.26742e-06	14306	ebi-a-GCST90016940	Gut microbiota abundance (family Lachnospiraceae id.1987)
415	rs12562372	G	T	-0.0515295	0.01067	1.42945e-06	14306	ebi-a-GCST90016940	Gut microbiota abundance (family Lachnospiraceae id.1987)
416	rs13005175	G	A	-0.0993483	0.0218395	8.37067e-06	14306	ebi-a-GCST90016940	Gut microbiota abundance (family Lachnospiraceae id.1987)
417	rs959845	T	C	0.0493666	0.0107801	5.16952e-06	14306	ebi-a-GCST90016940	Gut microbiota abundance (family Lachnospiraceae id.1987)
418	rs2159863	A	G	-0.0585831	0.0128742	3.69556e-06	14306	ebi-a-GCST90016940	Gut microbiota abundance (family Lachnospiraceae id.1987)
419	rs2910921	C	T	-0.160302	0.035832	8.41977e-06	14306	ebi-a-GCST90016940	Gut microbiota abundance (family Lachnospiraceae id.1987)
420	rs11755180	C	G	-0.049227	0.0104894	2.6898e-06	14306	ebi-a-GCST90016940	Gut microbiota abundance (family Lachnospiraceae id.1987)
421	rs146660815	T	C	-0.215114	0.0476778	6.53236e-06	14306	ebi-a-GCST90016940	Gut microbiota abundance (family Lachnospiraceae id.1987)
422	rs11979110	T	C	-0.0500924	0.0105069	1.81844e-06	14306	ebi-a-GCST90016940	Gut microbiota abundance (family Lachnospiraceae id.1987)
423	rs11139361	C	T	-0.0494463	0.0110503	4.26265e-06	14306	ebi-a-GCST90016940	Gut microbiota abundance (family Lachnospiraceae id.1987)
424	rs79086868	T	C	0.0776723	0.0164472	3.01426e-06	14306	ebi-a-GCST90016940	Gut microbiota abundance (family Lachnospiraceae id.1987)
425	rs35524804	T	C	-0.0607481	0.0125216	2.44997e-06	14306	ebi-a-GCST90016940	Gut microbiota abundance (family Lachnospiraceae id.1987)
426	rs3127230	C	T	-0.0503537	0.0112201	6.20326e-06	14306	ebi-a-GCST90016940	Gut microbiota abundance (family Lachnospiraceae id.1987)
427	rs11841382	G	T	-0.0718128	0.017462	9.57767e-06	14306	ebi-a-GCST90016940	Gut microbiota abundance (family Lachnospiraceae id.1987)
428	rs9929145	G	A	-0.125721	0.0245233	2.83596e-07	14306	ebi-a-GCST90016940	Gut microbiota abundance (family Lachnospiraceae id.1987)
429	rs112040820	A	G	0.0549584	0.0117086	2.41835e-06	14306	ebi-a-GCST90016940	Gut microbiota abundance (family Lachnospiraceae id.1987)
430	rs7359994	C	T	0.0503142	0.0112482	5.35895e-06	14306	ebi-a-GCST90016940	Gut microbiota abundance (family Lachnospiraceae id.1987)
431	rs10402491	C	T	0.0661701	0.014851	7.58351e-06	14306	ebi-a-GCST90016940	Gut microbiota abundance (family Lachnospiraceae id.1987)
432	rs1205443	A	G	0.0501415	0.0112157	7.28836e-06	14306	ebi-a-GCST90016940	Gut microbiota abundance (family Lachnospiraceae id.1987)
433	rs16861661	G	A	-0.193287	0.0379293	2.70128e-07	14306	ebi-a-GCST90016941	Gut microbiota abundance (family Lactobacillaceae id.1836)
434	rs74599091	A	G	0.191613	0.0425039	7.6952e-06	14306	ebi-a-GCST90016941	Gut microbiota abundance (family Lactobacillaceae id.1836)
435	rs1530559	G	A	0.0772453	0.0176921	9.6525e-06	14306	ebi-a-GCST90016941	Gut microbiota abundance (family Lactobacillaceae id.1836)
436	rs11674854	C	T	-0.0830224	0.0175267	2.59543e-06	14306	ebi-a-GCST90016941	Gut microbiota abundance (family Lactobacillaceae id.1836)
437	rs77478751	A	G	-0.219178	0.0473566	5.9595e-06	14306	ebi-a-GCST90016941	Gut microbiota abundance (family Lactobacillaceae id.1836)
438	rs62314653	C	A	0.177082	0.0392269	6.59189e-06	14306	ebi-a-GCST90016941	Gut microbiota abundance (family Lactobacillaceae id.1836)
439	rs9345899	A	G	-0.124042	0.0278946	9.44583e-06	14306	ebi-a-GCST90016941	Gut microbiota abundance (family Lactobacillaceae id.1836)
440	rs768253	T	G	-0.0792344	0.0170604	3.60761e-06	14306	ebi-a-GCST90016941	Gut microbiota abundance (family Lactobacillaceae id.1836)
441	rs1590596	C	G	-0.10381	0.0220135	3.89933e-06	14306	ebi-a-GCST90016941	Gut microbiota abundance (family Lactobacillaceae id.1836)
442	rs328312	T	A	0.082529	0.0168225	8.69121e-07	14306	ebi-a-GCST90016941	Gut microbiota abundance (family Lactobacillaceae id.1836)
443	rs921925	A	C	0.0999419	0.0201687	5.77192e-07	14306	ebi-a-GCST90016941	Gut microbiota abundance (family Lactobacillaceae id.1836)
444	rs6092149	A	T	-0.0825646	0.0170282	1.38159e-06	14306	ebi-a-GCST90016941	Gut microbiota abundance (family Lactobacillaceae id.1836)
445	rs10202904	G	T	0.121754	0.0235357	3.01432e-07	14306	ebi-a-GCST90016942	Gut microbiota abundance (family Methanobacteriaceae id.121)
446	rs4257531	G	A	0.164498	0.0364959	7.44338e-06	14306	ebi-a-GCST90016942	Gut microbiota abundance (family Methanobacteriaceae id.121)
447	rs6776814	T	C	-0.199566	0.0411825	1.63061e-06	14306	ebi-a-GCST90016942	Gut microbiota abundance (family Methanobacteriaceae id.121)
448	rs894996	C	A	0.216999	0.0449076	1.87556e-06	14306	ebi-a-GCST90016942	Gut microbiota abundance (family Methanobacteriaceae id.121)
449	rs56131665	G	A	0.178661	0.039298	6.17988e-06	14306	ebi-a-GCST90016942	Gut microbiota abundance (family Methanobacteriaceae id.121)
450	rs73068003	G	T	-0.15814	0.0351803	8.44578e-06	14306	ebi-a-GCST90016942	Gut microbiota abundance (family Methanobacteriaceae id.121)
451	rs11018665	A	T	0.111465	0.0250516	6.51869e-06	14306	ebi-a-GCST90016942	Gut microbiota abundance (family Methanobacteriaceae id.121)
452	rs12825290	C	G	-0.216781	0.0493496	6.07561e-06	14306	ebi-a-GCST90016942	Gut microbiota abundance (family Methanobacteriaceae id.121)
453	rs75208022	C	T	-0.227245	0.048763	5.92107e-06	14306	ebi-a-GCST90016942	Gut microbiota abundance (family Methanobacteriaceae id.121)
454	rs73457410	A	G	0.21534	0.0436695	1.40854e-06	14306	ebi-a-GCST90016942	Gut microbiota abundance (family Methanobacteriaceae id.121)
455	rs6508769	C	T	-0.153519	0.0344519	8.22527e-06	14306	ebi-a-GCST90016942	Gut microbiota abundance (family Methanobacteriaceae id.121)
456	rs10424197	A	G	0.111274	0.0247517	9.27897e-06	14306	ebi-a-GCST90016942	Gut microbiota abundance (family Methanobacteriaceae id.121)
457	rs934049	G	A	0.109751	0.0238636	4.21143e-06	14306	ebi-a-GCST90016943	Gut microbiota abundance (family Oxalobacteraceae id.2966)
458	rs4428215	G	A	0.12561	0.0230053	4.87933e-08	14306	ebi-a-GCST90016943	Gut microbiota abundance (family Oxalobacteraceae id.2966)
459	rs12509763	C	G	-0.16332	0.0360823	8.04841e-06	14306	ebi-a-GCST90016943	Gut microbiota abundance (family Oxalobacteraceae id.2966)
460	rs80330081	A	C	-0.18756	0.0423688	6.64003e-06	14306	ebi-a-GCST90016943	Gut microbiota abundance (family Oxalobacteraceae id.2966)
461	rs36057338	G	T	0.181604	0.0398742	6.25792e-06	14306	ebi-a-GCST90016943	Gut microbiota abundance (family Oxalobacteraceae id.2966)
462	rs1569853	T	C	-0.140043	0.0281704	7.45178e-07	14306	ebi-a-GCST90016943	Gut microbiota abundance (family Oxalobacteraceae id.2966)
463	rs62435498	C	A	0.181521	0.0400608	7.4583e-06	14306	ebi-a-GCST90016943	Gut microbiota abundance (family Oxalobacteraceae id.2966)
464	rs736744	T	C	-0.105642	0.0200648	1.49417e-07	14306	ebi-a-GCST90016943	Gut microbiota abundance (family Oxalobacteraceae id.2966)
465	rs12002250	A	C	0.196145	0.044523	5.53197e-06	14306	ebi-a-GCST90016943	Gut microbiota abundance (family Oxalobacteraceae id.2966)
466	rs11246212	C	T	-0.13607	0.0291797	4.50837e-06	14306	ebi-a-GCST90016943	Gut microbiota abundance (family Oxalobacteraceae id.2966)
467	rs561239	A	G	0.105525	0.0236769	7.19383e-06	14306	ebi-a-GCST90016943	Gut microbiota abundance (family Oxalobacteraceae id.2966)
468	rs7993559	A	C	-0.0921059	0.0201114	5.03733e-06	14306	ebi-a-GCST90016943	Gut microbiota abundance (family Oxalobacteraceae id.2966)
469	rs111966731	T	C	0.204031	0.0445746	4.56321e-06	14306	ebi-a-GCST90016943	Gut microbiota abundance (family Oxalobacteraceae id.2966)
470	rs17138946	G	T	-0.189444	0.0430248	8.09003e-06	14306	ebi-a-GCST90016943	Gut microbiota abundance (family Oxalobacteraceae id.2966)
471	rs6000536	C	T	-0.118383	0.0241355	7.3872e-07	14306	ebi-a-GCST90016943	Gut microbiota abundance (family Oxalobacteraceae id.2966)
472	rs73139353	A	C	-0.222573	0.0484634	8.71325e-06	14306	ebi-a-GCST90016944	Gut microbiota abundance (family Pasteurellaceae id.3689)
473	rs72756943	G	A	0.13988	0.0303029	3.3522e-06	14306	ebi-a-GCST90016944	Gut microbiota abundance (family Pasteurellaceae id.3689)
474	rs9382510	C	T	-0.0881865	0.0169965	2.476e-07	14306	ebi-a-GCST90016944	Gut microbiota abundance (family Pasteurellaceae id.3689)
475	rs12191680	C	G	0.102214	0.0197189	3.04902e-07	14306	ebi-a-GCST90016944	Gut microbiota abundance (family Pasteurellaceae id.3689)
476	rs6972479	A	G	-0.0781862	0.0175366	7.74819e-06	14306	ebi-a-GCST90016944	Gut microbiota abundance (family Pasteurellaceae id.3689)
477	rs62568866	T	A	-0.118018	0.0259206	7.2267e-06	14306	ebi-a-GCST90016944	Gut microbiota abundance (family Pasteurellaceae id.3689)
478	rs10965428	C	A	-0.119902	0.0258219	4.29151e-06	14306	ebi-a-GCST90016944	Gut microbiota abundance (family Pasteurellaceae id.3689)
479	rs78909003	T	C	-0.241159	0.0498372	2.04894e-06	14306	ebi-a-GCST90016944	Gut microbiota abundance (family Pasteurellaceae id.3689)
480	rs76022354	C	T	0.24289	0.0500406	1.82856e-06	14306	ebi-a-GCST90016944	Gut microbiota abundance (family Pasteurellaceae id.3689)
481	rs10840326	C	G	-0.0717634	0.0149229	1.43843e-06	14306	ebi-a-GCST90016944	Gut microbiota abundance (family Pasteurellaceae id.3689)
482	rs35510	A	G	0.122729	0.0264958	4.01578e-06	14306	ebi-a-GCST90016944	Gut microbiota abundance (family Pasteurellaceae id.3689)
483	rs12050685	A	G	-0.0670948	0.015239	9.18523e-06	14306	ebi-a-GCST90016944	Gut microbiota abundance (family Pasteurellaceae id.3689)
484	rs111582866	G	A	-0.113957	0.0256403	7.06627e-06	14306	ebi-a-GCST90016944	Gut microbiota abundance (family Pasteurellaceae id.3689)
485	rs9938097	C	T	0.0710386	0.0158024	8.22602e-06	14306	ebi-a-GCST90016944	Gut microbiota abundance (family Pasteurellaceae id.3689)
486	rs16970009	A	G	0.187381	0.0429572	7.31526e-06	14306	ebi-a-GCST90016944	Gut microbiota abundance (family Pasteurellaceae id.3689)
487	rs9895850	T	C	-0.176406	0.041017	9.0826e-06	14306	ebi-a-GCST90016944	Gut microbiota abundance (family Pasteurellaceae id.3689)
488	rs6092684	A	T	0.0684647	0.014674	3.44057e-06	14306	ebi-a-GCST90016944	Gut microbiota abundance (family Pasteurellaceae id.3689)
489	rs731534	C	G	-0.0986502	0.0216316	9.46303e-06	14306	ebi-a-GCST90016944	Gut microbiota abundance (family Pasteurellaceae id.3689)
490	rs4822728	T	C	0.0685479	0.0149032	4.71846e-06	14306	ebi-a-GCST90016944	Gut microbiota abundance (family Pasteurellaceae id.3689)
491	rs12144792	C	T	0.064399	0.0141246	5.82237e-06	14306	ebi-a-GCST90016945	Gut microbiota abundance (family Peptococcaceae id.2024)
492	rs12992764	T	G	0.0684213	0.0141137	1.46157e-06	14306	ebi-a-GCST90016945	Gut microbiota abundance (family Peptococcaceae id.2024)
493	rs12634826	T	G	-0.0739885	0.0150931	1.01109e-06	14306	ebi-a-GCST90016945	Gut microbiota abundance (family Peptococcaceae id.2024)
494	rs75430375	C	T	-0.147941	0.0317498	3.40847e-06	14306	ebi-a-GCST90016945	Gut microbiota abundance (family Peptococcaceae id.2024)
495	rs4990837	G	A	-0.0910387	0.0185869	1.74193e-06	14306	ebi-a-GCST90016945	Gut microbiota abundance (family Peptococcaceae id.2024)
496	rs35703006	G	T	0.0812655	0.0164355	4.94778e-07	14306	ebi-a-GCST90016945	Gut microbiota abundance (family Peptococcaceae id.2024)
497	rs117452796	A	G	-0.257982	0.0549569	3.15297e-06	14306	ebi-a-GCST90016945	Gut microbiota abundance (family Peptococcaceae id.2024)
498	rs150600492	A	C	0.135774	0.0289757	2.31308e-06	14306	ebi-a-GCST90016945	Gut microbiota abundance (family Peptococcaceae id.2024)
499	rs75898026	A	G	-0.0821779	0.0173541	2.02209e-06	14306	ebi-a-GCST90016945	Gut microbiota abundance (family Peptococcaceae id.2024)
500	rs6721459	G	A	-0.0509823	0.0111975	5.07762e-06	14306	ebi-a-GCST90016946	Gut microbiota abundance (family Peptostreptococcaceae id.2042)
501	rs1520207	T	C	-0.0525658	0.0112476	3.16548e-06	14306	ebi-a-GCST90016946	Gut microbiota abundance (family Peptostreptococcaceae id.2042)
502	rs10805326	A	G	-0.0566637	0.012276	4.03395e-06	14306	ebi-a-GCST90016946	Gut microbiota abundance (family Peptostreptococcaceae id.2042)
503	rs4692811	C	T	0.0642075	0.0126913	4.21124e-07	14306	ebi-a-GCST90016946	Gut microbiota abundance (family Peptostreptococcaceae id.2042)
504	rs117020988	C	T	0.182411	0.0372126	1.02795e-06	14306	ebi-a-GCST90016946	Gut microbiota abundance (family Peptostreptococcaceae id.2042)
505	rs76982728	T	C	0.124203	0.0266923	3.24056e-06	14306	ebi-a-GCST90016946	Gut microbiota abundance (family Peptostreptococcaceae id.2042)
506	rs2644627	C	G	-0.0558506	0.011224	6.3333e-07	14306	ebi-a-GCST90016946	Gut microbiota abundance (family Peptostreptococcaceae id.2042)
507	rs12377846	C	A	-0.252	0.0511627	7.26256e-07	14306	ebi-a-GCST90016946	Gut microbiota abundance (family Peptostreptococcaceae id.2042)
508	rs61841503	G	A	0.0919658	0.0161331	9.80122e-09	14306	ebi-a-GCST90016946	Gut microbiota abundance (family Peptostreptococcaceae id.2042)
509	rs77540684	T	G	0.106725	0.0245638	8.13711e-06	14306	ebi-a-GCST90016946	Gut microbiota abundance (family Peptostreptococcaceae id.2042)
510	rs9573937	A	G	-0.0693637	0.0142907	1.70589e-06	14306	ebi-a-GCST90016946	Gut microbiota abundance (family Peptostreptococcaceae id.2042)
511	rs59865771	C	T	-0.0573764	0.0127192	7.69024e-06	14306	ebi-a-GCST90016946	Gut microbiota abundance (family Peptostreptococcaceae id.2042)
512	rs1467258	G	A	0.072584	0.0162321	7.89805e-06	14306	ebi-a-GCST90016946	Gut microbiota abundance (family Peptostreptococcaceae id.2042)
513	rs75819860	T	A	0.126264	0.0268383	2.48737e-06	14306	ebi-a-GCST90016946	Gut microbiota abundance (family Peptostreptococcaceae id.2042)
514	rs12986312	T	G	0.0571818	0.0125947	5.76713e-06	14306	ebi-a-GCST90016946	Gut microbiota abundance (family Peptostreptococcaceae id.2042)
515	rs59987323	C	T	-0.0537078	0.011443	2.70085e-06	14306	ebi-a-GCST90016946	Gut microbiota abundance (family Peptostreptococcaceae id.2042)
516	rs35961441	A	C	0.0915257	0.0207306	8.37394e-06	14306	ebi-a-GCST90016947	Gut microbiota abundance (family Porphyromonadaceae id.943)
517	rs17065783	A	G	-0.059133	0.0122235	1.79349e-06	14306	ebi-a-GCST90016947	Gut microbiota abundance (family Porphyromonadaceae id.943)
518	rs3111851	G	C	-0.0581896	0.0121147	2.19498e-06	14306	ebi-a-GCST90016947	Gut microbiota abundance (family Porphyromonadaceae id.943)
519	rs864093	A	C	-0.0527939	0.0117499	9.59798e-06	14306	ebi-a-GCST90016947	Gut microbiota abundance (family Porphyromonadaceae id.943)
520	rs6953849	A	G	0.0718149	0.0150724	2.44478e-06	14306	ebi-a-GCST90016947	Gut microbiota abundance (family Porphyromonadaceae id.943)
521	rs10858364	G	T	0.055316	0.012085	4.31062e-06	14306	ebi-a-GCST90016947	Gut microbiota abundance (family Porphyromonadaceae id.943)
522	rs10119172	C	G	-0.0737324	0.014259	1.32425e-07	14306	ebi-a-GCST90016947	Gut microbiota abundance (family Porphyromonadaceae id.943)
523	rs10762312	A	G	0.052368	0.0118814	8.70362e-06	14306	ebi-a-GCST90016947	Gut microbiota abundance (family Porphyromonadaceae id.943)
524	rs7330827	T	C	-0.103842	0.0237355	8.04896e-06	14306	ebi-a-GCST90016947	Gut microbiota abundance (family Porphyromonadaceae id.943)
525	rs1980561	A	G	-0.0485289	0.0109284	8.9454e-06	14306	ebi-a-GCST90016947	Gut microbiota abundance (family Porphyromonadaceae id.943)
526	rs35233670	T	C	-0.0473576	0.010602	7.90988e-06	14306	ebi-a-GCST90016947	Gut microbiota abundance (family Porphyromonadaceae id.943)
527	rs3860225	A	G	0.083936	0.0167936	5.4968e-07	14306	ebi-a-GCST90016948	Gut microbiota abundance (family Prevotellaceae id.960)
528	rs12118202	T	C	-0.0751986	0.0147265	5.5423e-07	14306	ebi-a-GCST90016948	Gut microbiota abundance (family Prevotellaceae id.960)
529	rs12057990	C	T	0.0589878	0.0132268	8.9747e-06	14306	ebi-a-GCST90016948	Gut microbiota abundance (family Prevotellaceae id.960)
530	rs4493272	T	C	-0.0604992	0.0118027	3.02315e-07	14306	ebi-a-GCST90016948	Gut microbiota abundance (family Prevotellaceae id.960)
531	rs4685827	T	C	-0.0679529	0.0145407	2.77192e-06	14306	ebi-a-GCST90016948	Gut microbiota abundance (family Prevotellaceae id.960)
532	rs2278540	G	A	0.0554249	0.0123265	8.43587e-06	14306	ebi-a-GCST90016948	Gut microbiota abundance (family Prevotellaceae id.960)
533	rs148376875	T	G	0.084515	0.0179163	2.08027e-06	14306	ebi-a-GCST90016948	Gut microbiota abundance (family Prevotellaceae id.960)
534	rs13069367	A	C	-0.0539768	0.0119687	7.39486e-06	14306	ebi-a-GCST90016948	Gut microbiota abundance (family Prevotellaceae id.960)
535	rs34660375	A	G	-0.0805894	0.0178291	7.40321e-06	14306	ebi-a-GCST90016948	Gut microbiota abundance (family Prevotellaceae id.960)
536	rs3758087	C	T	-0.0564199	0.0124655	8.60578e-06	14306	ebi-a-GCST90016948	Gut microbiota abundance (family Prevotellaceae id.960)
537	rs34071565	T	A	-0.1567	0.0347882	5.60144e-06	14306	ebi-a-GCST90016948	Gut microbiota abundance (family Prevotellaceae id.960)
538	rs7975087	C	A	-0.0601448	0.0135454	7.59451e-06	14306	ebi-a-GCST90016948	Gut microbiota abundance (family Prevotellaceae id.960)
539	rs9586501	G	A	0.0592681	0.0127329	2.58988e-06	14306	ebi-a-GCST90016948	Gut microbiota abundance (family Prevotellaceae id.960)
540	rs10131942	C	G	0.0701212	0.0158326	8.60815e-06	14306	ebi-a-GCST90016948	Gut microbiota abundance (family Prevotellaceae id.960)
541	rs912860	A	G	0.229046	0.0483124	9.29929e-07	14306	ebi-a-GCST90016948	Gut microbiota abundance (family Prevotellaceae id.960)
542	rs9958960	G	A	-0.0914807	0.0173611	1.06324e-07	14306	ebi-a-GCST90016948	Gut microbiota abundance (family Prevotellaceae id.960)
543	rs7252711	G	A	0.0740876	0.0161926	5.56583e-06	14306	ebi-a-GCST90016948	Gut microbiota abundance (family Prevotellaceae id.960)
544	rs2206482	T	G	-0.0569105	0.0117486	1.30377e-06	14306	ebi-a-GCST90016948	Gut microbiota abundance (family Prevotellaceae id.960)
545	rs6679026	T	C	0.111984	0.0251088	9.94672e-06	14306	ebi-a-GCST90016949	Gut microbiota abundance (family Rhodospirillaceae id.2717)
546	rs72714493	A	G	0.0816858	0.0180791	7.3492e-06	14306	ebi-a-GCST90016949	Gut microbiota abundance (family Rhodospirillaceae id.2717)
547	rs76784716	A	G	0.136049	0.0285767	1.48988e-06	14306	ebi-a-GCST90016949	Gut microbiota abundance (family Rhodospirillaceae id.2717)
548	rs3754624	C	T	0.0971389	0.0200064	1.71479e-06	14306	ebi-a-GCST90016949	Gut microbiota abundance (family Rhodospirillaceae id.2717)
549	rs9813022	A	G	-0.0842444	0.0163583	2.53122e-07	14306	ebi-a-GCST90016949	Gut microbiota abundance (family Rhodospirillaceae id.2717)
550	rs55876211	C	T	-0.0911851	0.0196395	2.86682e-06	14306	ebi-a-GCST90016949	Gut microbiota abundance (family Rhodospirillaceae id.2717)
551	rs74354280	C	T	-0.0911896	0.0204907	6.67298e-06	14306	ebi-a-GCST90016949	Gut microbiota abundance (family Rhodospirillaceae id.2717)
552	rs1549633	A	C	0.0999312	0.0218634	4.70392e-06	14306	ebi-a-GCST90016949	Gut microbiota abundance (family Rhodospirillaceae id.2717)
553	rs1035406	G	A	-0.11354	0.0250863	5.84454e-06	14306	ebi-a-GCST90016949	Gut microbiota abundance (family Rhodospirillaceae id.2717)
554	rs1923415	A	G	-0.0999238	0.0227326	9.63696e-06	14306	ebi-a-GCST90016949	Gut microbiota abundance (family Rhodospirillaceae id.2717)
555	rs7001029	C	T	0.117366	0.0261324	5.34749e-06	14306	ebi-a-GCST90016949	Gut microbiota abundance (family Rhodospirillaceae id.2717)
556	rs11591293	G	T	0.0743184	0.0158724	2.67147e-06	14306	ebi-a-GCST90016949	Gut microbiota abundance (family Rhodospirillaceae id.2717)
557	rs4278423	T	C	0.107529	0.0235725	3.12018e-06	14306	ebi-a-GCST90016949	Gut microbiota abundance (family Rhodospirillaceae id.2717)
558	rs61933850	G	A	0.164808	0.0360647	7.22587e-06	14306	ebi-a-GCST90016949	Gut microbiota abundance (family Rhodospirillaceae id.2717)
559	rs13336560	C	T	-0.0701719	0.0158061	9.17339e-06	14306	ebi-a-GCST90016949	Gut microbiota abundance (family Rhodospirillaceae id.2717)
560	rs12977163	G	C	0.0730952	0.0163491	7.62588e-06	14306	ebi-a-GCST90016949	Gut microbiota abundance (family Rhodospirillaceae id.2717)
561	rs4822789	G	C	0.0734321	0.0160521	7.00519e-06	14306	ebi-a-GCST90016949	Gut microbiota abundance (family Rhodospirillaceae id.2717)
562	rs67705352	T	G	-0.0549688	0.0110534	6.57552e-07	14306	ebi-a-GCST90016950	Gut microbiota abundance (family Rikenellaceae id.967)
563	rs6744030	C	T	0.0696747	0.0157103	9.31515e-06	14306	ebi-a-GCST90016950	Gut microbiota abundance (family Rikenellaceae id.967)
564	rs6837275	A	G	0.0570355	0.011887	1.447e-06	14306	ebi-a-GCST90016950	Gut microbiota abundance (family Rikenellaceae id.967)
565	rs9389714	C	T	-0.0636841	0.0143416	8.79063e-06	14306	ebi-a-GCST90016950	Gut microbiota abundance (family Rikenellaceae id.967)
566	rs67281112	G	C	0.0635814	0.0137451	3.63471e-06	14306	ebi-a-GCST90016950	Gut microbiota abundance (family Rikenellaceae id.967)
567	rs2447496	A	G	0.0549203	0.0121904	6.08611e-06	14306	ebi-a-GCST90016950	Gut microbiota abundance (family Rikenellaceae id.967)
568	rs35909684	A	C	-0.0850181	0.0191539	7.09823e-06	14306	ebi-a-GCST90016950	Gut microbiota abundance (family Rikenellaceae id.967)
569	rs62532512	A	C	0.0504257	0.0107399	2.76427e-06	14306	ebi-a-GCST90016950	Gut microbiota abundance (family Rikenellaceae id.967)
570	rs10217435	C	T	-0.0883756	0.0197506	6.50759e-06	14306	ebi-a-GCST90016950	Gut microbiota abundance (family Rikenellaceae id.967)
571	rs1939881	G	A	-0.105589	0.0206213	5.64378e-07	14306	ebi-a-GCST90016950	Gut microbiota abundance (family Rikenellaceae id.967)
572	rs10832801	A	C	-0.0534763	0.0122666	7.50412e-06	14306	ebi-a-GCST90016950	Gut microbiota abundance (family Rikenellaceae id.967)
573	rs9578457	G	A	-0.141478	0.0315848	3.99448e-06	14306	ebi-a-GCST90016950	Gut microbiota abundance (family Rikenellaceae id.967)
574	rs9603208	G	T	0.0821173	0.0159596	1.91801e-07	14306	ebi-a-GCST90016950	Gut microbiota abundance (family Rikenellaceae id.967)
575	rs77885767	C	T	-0.156209	0.0336482	2.84695e-06	14306	ebi-a-GCST90016950	Gut microbiota abundance (family Rikenellaceae id.967)
576	rs74474130	T	G	0.137747	0.0295688	3.61377e-06	14306	ebi-a-GCST90016950	Gut microbiota abundance (family Rikenellaceae id.967)
577	rs4264350	T	C	-0.0526393	0.0108555	1.34831e-06	14306	ebi-a-GCST90016950	Gut microbiota abundance (family Rikenellaceae id.967)
578	rs4783173	G	C	-0.0481514	0.0110006	7.06415e-06	14306	ebi-a-GCST90016950	Gut microbiota abundance (family Rikenellaceae id.967)
579	rs7242694	C	T	-0.0618674	0.0134882	5.80711e-06	14306	ebi-a-GCST90016950	Gut microbiota abundance (family Rikenellaceae id.967)
580	rs59663348	G	A	0.0570915	0.0125048	6.12238e-06	14306	ebi-a-GCST90016950	Gut microbiota abundance (family Rikenellaceae id.967)
581	rs2833282	G	A	0.0711137	0.0156966	4.31102e-06	14306	ebi-a-GCST90016950	Gut microbiota abundance (family Rikenellaceae id.967)
582	rs36021379	A	G	-0.0656005	0.0144903	7.19515e-06	14306	ebi-a-GCST90016950	Gut microbiota abundance (family Rikenellaceae id.967)
583	rs76724913	T	G	0.0901053	0.0203104	9.6e-06	14306	ebi-a-GCST90016951	Gut microbiota abundance (family Ruminococcaceae id.2050)
584	rs3009418	A	C	-0.0927607	0.0210123	8.69e-06	14306	ebi-a-GCST90016951	Gut microbiota abundance (family Ruminococcaceae id.2050)
585	rs1612733	T	C	0.108708	0.0238006	4.22e-06	14306	ebi-a-GCST90016951	Gut microbiota abundance (family Ruminococcaceae id.2050)
586	rs17376049	T	C	0.0848534	0.0172114	7.3e-07	14306	ebi-a-GCST90016951	Gut microbiota abundance (family Ruminococcaceae id.2050)
587	rs2113833	C	T	-0.169146	0.0355009	1.14e-06	14306	ebi-a-GCST90016951	Gut microbiota abundance (family Ruminococcaceae id.2050)
588	rs10166469	C	T	0.053336	0.0120209	8.52e-06	14306	ebi-a-GCST90016951	Gut microbiota abundance (family Ruminococcaceae id.2050)
589	rs1158100	G	A	0.0490539	0.0109865	8.61e-06	14306	ebi-a-GCST90016951	Gut microbiota abundance (family Ruminococcaceae id.2050)
590	rs10093275	T	C	-0.0534595	0.011677	5.35e-06	14306	ebi-a-GCST90016951	Gut microbiota abundance (family Ruminococcaceae id.2050)
591	rs56199908	T	C	-0.199327	0.0410444	1.66e-06	14306	ebi-a-GCST90016951	Gut microbiota abundance (family Ruminococcaceae id.2050)
592	rs499272	G	C	0.0706431	0.016046	9.29e-06	14306	ebi-a-GCST90016951	Gut microbiota abundance (family Ruminococcaceae id.2050)
593	rs55793120	T	C	0.13822	0.0266152	1.44e-07	14306	ebi-a-GCST90016951	Gut microbiota abundance (family Ruminococcaceae id.2050)
594	rs2426816	T	A	-0.0480152	0.0106011	6.04e-06	14306	ebi-a-GCST90016951	Gut microbiota abundance (family Ruminococcaceae id.2050)
595	rs77968078	G	A	-0.0993013	0.0224788	7.93341e-06	14306	ebi-a-GCST90016952	Gut microbiota abundance (family Streptococcaceae id.1850)
596	rs76717940	T	A	0.150606	0.0334079	3.08937e-06	14306	ebi-a-GCST90016952	Gut microbiota abundance (family Streptococcaceae id.1850)
597	rs6806351	T	C	-0.0619209	0.0135744	6.93793e-06	14306	ebi-a-GCST90016952	Gut microbiota abundance (family Streptococcaceae id.1850)
598	rs10028567	C	T	-0.0934027	0.0190343	3.72495e-06	14306	ebi-a-GCST90016952	Gut microbiota abundance (family Streptococcaceae id.1850)
599	rs57646748	G	A	-0.088021	0.019876	7.88352e-06	14306	ebi-a-GCST90016952	Gut microbiota abundance (family Streptococcaceae id.1850)
600	rs395407	C	G	0.0826855	0.0172536	1.32559e-06	14306	ebi-a-GCST90016952	Gut microbiota abundance (family Streptococcaceae id.1850)
601	rs957755	T	G	-0.0642449	0.0142702	7.41515e-06	14306	ebi-a-GCST90016952	Gut microbiota abundance (family Streptococcaceae id.1850)
602	rs2952251	G	A	0.0639298	0.0126525	3.72237e-07	14306	ebi-a-GCST90016952	Gut microbiota abundance (family Streptococcaceae id.1850)
603	rs7916711	A	G	0.0959639	0.021545	6.32732e-06	14306	ebi-a-GCST90016952	Gut microbiota abundance (family Streptococcaceae id.1850)
604	rs16950051	A	G	0.107008	0.0236973	5.33814e-06	14306	ebi-a-GCST90016952	Gut microbiota abundance (family Streptococcaceae id.1850)
605	rs11110281	T	C	-0.130554	0.0225943	1.40136e-08	14306	ebi-a-GCST90016952	Gut microbiota abundance (family Streptococcaceae id.1850)
606	rs2370083	G	T	-0.0842751	0.0184509	4.25667e-06	14306	ebi-a-GCST90016952	Gut microbiota abundance (family Streptococcaceae id.1850)
607	rs72739637	A	G	0.0927983	0.0192021	1.82163e-06	14306	ebi-a-GCST90016952	Gut microbiota abundance (family Streptococcaceae id.1850)
608	rs6563952	C	G	-0.0801931	0.0178576	8.70583e-06	14306	ebi-a-GCST90016952	Gut microbiota abundance (family Streptococcaceae id.1850)
609	rs35344081	G	A	0.0609349	0.0129703	2.63846e-06	14306	ebi-a-GCST90016952	Gut microbiota abundance (family Streptococcaceae id.1850)
610	rs9903102	C	A	-0.0693015	0.0154096	4.91802e-06	14306	ebi-a-GCST90016952	Gut microbiota abundance (family Streptococcaceae id.1850)
611	rs4968759	A	G	-0.0544035	0.0111271	8.91887e-07	14306	ebi-a-GCST90016952	Gut microbiota abundance (family Streptococcaceae id.1850)
612	rs16851659	G	C	-0.0895168	0.0186555	1.27025e-06	14306	ebi-a-GCST90016953	Gut microbiota abundance (unknown family id.1000001214)
613	rs9864379	T	C	-0.160521	0.0292752	4.65876e-08	14306	ebi-a-GCST90016953	Gut microbiota abundance (unknown family id.1000001214)
614	rs73074665	A	T	0.164631	0.0356037	3.62376e-06	14306	ebi-a-GCST90016953	Gut microbiota abundance (unknown family id.1000001214)
615	rs4129395	G	A	0.0904264	0.0185253	1.21742e-06	14306	ebi-a-GCST90016953	Gut microbiota abundance (unknown family id.1000001214)
616	rs113884518	T	C	-0.20591	0.0455376	7.7398e-06	14306	ebi-a-GCST90016953	Gut microbiota abundance (unknown family id.1000001214)
617	rs1221147	A	T	-0.126305	0.0279161	4.85959e-06	14306	ebi-a-GCST90016953	Gut microbiota abundance (unknown family id.1000001214)
618	rs367480	A	G	0.0841649	0.0185948	7.52419e-06	14306	ebi-a-GCST90016953	Gut microbiota abundance (unknown family id.1000001214)
619	rs8028558	A	G	0.08346	0.0188504	9.78228e-06	14306	ebi-a-GCST90016953	Gut microbiota abundance (unknown family id.1000001214)
620	rs79790072	T	C	0.226103	0.0488017	3.5381e-06	14306	ebi-a-GCST90016953	Gut microbiota abundance (unknown family id.1000001214)
621	rs11150282	T	C	0.098235	0.0197127	7.36055e-07	14306	ebi-a-GCST90016953	Gut microbiota abundance (unknown family id.1000001214)
622	rs28678345	T	C	0.213083	0.0471377	8.05954e-06	14306	ebi-a-GCST90016953	Gut microbiota abundance (unknown family id.1000001214)
623	rs789069	A	C	-0.10413	0.0234459	6.5001e-06	14306	ebi-a-GCST90016953	Gut microbiota abundance (unknown family id.1000001214)
624	rs12566890	T	G	-0.103134	0.0241775	8.11204e-06	14306	ebi-a-GCST90016954	Gut microbiota abundance (unknown family id.1000005471)
625	rs638542	A	G	0.070592	0.0157049	5.17285e-06	14306	ebi-a-GCST90016954	Gut microbiota abundance (unknown family id.1000005471)
626	rs62188991	G	C	-0.110864	0.0241355	5.26708e-06	14306	ebi-a-GCST90016954	Gut microbiota abundance (unknown family id.1000005471)
627	rs76373661	G	A	0.0908218	0.0202986	5.15941e-06	14306	ebi-a-GCST90016954	Gut microbiota abundance (unknown family id.1000005471)
628	rs13100746	C	T	0.0638979	0.0142685	7.28853e-06	14306	ebi-a-GCST90016954	Gut microbiota abundance (unknown family id.1000005471)
629	rs3932485	C	T	0.0626209	0.0141623	9.92865e-06	14306	ebi-a-GCST90016954	Gut microbiota abundance (unknown family id.1000005471)
630	rs10071529	C	G	-0.125105	0.0278674	8.6441e-06	14306	ebi-a-GCST90016954	Gut microbiota abundance (unknown family id.1000005471)
631	rs7706512	A	G	-0.0657351	0.0138979	2.27206e-06	14306	ebi-a-GCST90016954	Gut microbiota abundance (unknown family id.1000005471)
632	rs17235252	T	C	-0.122002	0.0255463	2.15879e-06	14306	ebi-a-GCST90016954	Gut microbiota abundance (unknown family id.1000005471)
633	rs7801843	A	G	-0.0869495	0.0194509	9.46891e-06	14306	ebi-a-GCST90016954	Gut microbiota abundance (unknown family id.1000005471)
634	rs11779863	G	A	-0.0772768	0.0172171	6.68852e-06	14306	ebi-a-GCST90016954	Gut microbiota abundance (unknown family id.1000005471)
635	rs7853673	A	G	0.0624389	0.0139833	6.73256e-06	14306	ebi-a-GCST90016954	Gut microbiota abundance (unknown family id.1000005471)
636	rs515984	C	T	0.0875451	0.0190685	6.61363e-06	14306	ebi-a-GCST90016954	Gut microbiota abundance (unknown family id.1000005471)
637	rs949341	A	G	-0.0656602	0.0147216	7.73286e-06	14306	ebi-a-GCST90016954	Gut microbiota abundance (unknown family id.1000005471)
638	rs74603314	T	C	0.230767	0.0489701	2.27641e-06	14306	ebi-a-GCST90016954	Gut microbiota abundance (unknown family id.1000005471)
639	rs739151	G	C	-0.0652658	0.0139773	3.09286e-06	14306	ebi-a-GCST90016954	Gut microbiota abundance (unknown family id.1000005471)
640	rs13385922	T	C	0.0929494	0.0201348	3.96826e-06	14306	ebi-a-GCST90016955	Gut microbiota abundance (unknown family id.1000006161)
641	rs166849	A	G	-0.0911053	0.0202239	7.73891e-06	14306	ebi-a-GCST90016955	Gut microbiota abundance (unknown family id.1000006161)
642	rs267959	G	A	-0.0988612	0.0209676	2.61993e-06	14306	ebi-a-GCST90016955	Gut microbiota abundance (unknown family id.1000006161)
643	rs13219468	G	C	0.115344	0.0236958	1.40637e-06	14306	ebi-a-GCST90016955	Gut microbiota abundance (unknown family id.1000006161)
644	rs60583455	T	C	0.108934	0.021177	2.59579e-07	14306	ebi-a-GCST90016955	Gut microbiota abundance (unknown family id.1000006161)
645	rs2172426	T	C	0.10212	0.0198947	3.17424e-07	14306	ebi-a-GCST90016955	Gut microbiota abundance (unknown family id.1000006161)
646	rs55921101	A	T	-0.109245	0.0236201	4.32136e-06	14306	ebi-a-GCST90016955	Gut microbiota abundance (unknown family id.1000006161)
647	rs7911787	G	T	-0.223071	0.0470232	3.38821e-06	14306	ebi-a-GCST90016955	Gut microbiota abundance (unknown family id.1000006161)
648	rs11251024	G	A	0.104201	0.0206737	6.62796e-07	14306	ebi-a-GCST90016955	Gut microbiota abundance (unknown family id.1000006161)
649	rs11606187	A	G	-0.154539	0.0326288	3.30583e-06	14306	ebi-a-GCST90016955	Gut microbiota abundance (unknown family id.1000006161)
650	rs9542068	T	C	0.0990709	0.0218149	6.52334e-06	14306	ebi-a-GCST90016955	Gut microbiota abundance (unknown family id.1000006161)
651	rs72671304	T	C	0.172322	0.0370028	3.79577e-06	14306	ebi-a-GCST90016955	Gut microbiota abundance (unknown family id.1000006161)
652	rs4383094	C	T	-0.149188	0.0320662	4.28134e-06	14306	ebi-a-GCST90016955	Gut microbiota abundance (unknown family id.1000006161)
653	rs60775321	T	C	-0.0962425	0.0213842	7.10461e-06	14306	ebi-a-GCST90016955	Gut microbiota abundance (unknown family id.1000006161)
654	rs2930903	C	G	0.0908335	0.0209434	6.84353e-06	14306	ebi-a-GCST90016955	Gut microbiota abundance (unknown family id.1000006161)
655	rs8126061	T	C	-0.159135	0.0351904	7.36326e-06	14306	ebi-a-GCST90016955	Gut microbiota abundance (unknown family id.1000006161)
656	rs12741784	C	T	-0.0621452	0.0119266	1.28493e-07	14306	ebi-a-GCST90016956	Gut microbiota abundance (family Veillonellaceae id.2172)
657	rs6692542	G	A	-0.0534397	0.0118254	8.67981e-06	14306	ebi-a-GCST90016956	Gut microbiota abundance (family Veillonellaceae id.2172)
658	rs1442060	A	G	0.0514024	0.0112125	4.50671e-06	14306	ebi-a-GCST90016956	Gut microbiota abundance (family Veillonellaceae id.2172)
659	rs2175069	G	A	0.0526752	0.0114886	4.63554e-06	14306	ebi-a-GCST90016956	Gut microbiota abundance (family Veillonellaceae id.2172)
660	rs12186441	G	A	0.208096	0.0453999	4.52856e-06	14306	ebi-a-GCST90016956	Gut microbiota abundance (family Veillonellaceae id.2172)
661	rs2561116	T	G	-0.083617	0.0187159	7.88515e-06	14306	ebi-a-GCST90016956	Gut microbiota abundance (family Veillonellaceae id.2172)
662	rs6909981	C	T	-0.0638696	0.0141765	5.47621e-06	14306	ebi-a-GCST90016956	Gut microbiota abundance (family Veillonellaceae id.2172)
663	rs61264131	A	C	0.202367	0.0464388	6.74544e-06	14306	ebi-a-GCST90016956	Gut microbiota abundance (family Veillonellaceae id.2172)
664	rs9345168	A	C	-0.0509102	0.0113253	8.48887e-06	14306	ebi-a-GCST90016956	Gut microbiota abundance (family Veillonellaceae id.2172)
665	rs12668619	A	G	0.055301	0.0117654	2.57365e-06	14306	ebi-a-GCST90016956	Gut microbiota abundance (family Veillonellaceae id.2172)
666	rs4263802	A	G	-0.050942	0.0114921	7.45006e-06	14306	ebi-a-GCST90016956	Gut microbiota abundance (family Veillonellaceae id.2172)
667	rs1447205	C	G	0.0520689	0.0115656	7.34903e-06	14306	ebi-a-GCST90016956	Gut microbiota abundance (family Veillonellaceae id.2172)
668	rs75768969	C	G	-0.0703773	0.0156855	7.19234e-06	14306	ebi-a-GCST90016956	Gut microbiota abundance (family Veillonellaceae id.2172)
669	rs114889439	A	G	-0.253809	0.0539169	6.19028e-06	14306	ebi-a-GCST90016956	Gut microbiota abundance (family Veillonellaceae id.2172)
670	rs79535861	A	C	0.100666	0.0207016	1.57688e-06	14306	ebi-a-GCST90016956	Gut microbiota abundance (family Veillonellaceae id.2172)
671	rs2585520	G	T	-0.0904972	0.0200428	5.26926e-06	14306	ebi-a-GCST90016956	Gut microbiota abundance (family Veillonellaceae id.2172)
672	rs111810795	C	T	-0.0867108	0.0180573	1.72926e-06	14306	ebi-a-GCST90016956	Gut microbiota abundance (family Veillonellaceae id.2172)
673	rs4461038	G	A	0.0554965	0.0119467	3.73474e-06	14306	ebi-a-GCST90016956	Gut microbiota abundance (family Veillonellaceae id.2172)
674	rs4797169	T	C	0.0587799	0.0128297	4.49345e-06	14306	ebi-a-GCST90016956	Gut microbiota abundance (family Veillonellaceae id.2172)
675	rs1693340	T	C	0.0818934	0.018245	9.25273e-06	14306	ebi-a-GCST90016956	Gut microbiota abundance (family Veillonellaceae id.2172)
676	rs11700976	C	A	0.0503337	0.0113763	9.2538e-06	14306	ebi-a-GCST90016956	Gut microbiota abundance (family Veillonellaceae id.2172)
677	rs11184341	C	G	-0.0655301	0.014223	4.13847e-06	14306	ebi-a-GCST90016957	Gut microbiota abundance (family Verrucomicrobiaceae id.4036)
678	rs61779207	G	A	-0.0758811	0.0167762	6.63025e-06	14306	ebi-a-GCST90016957	Gut microbiota abundance (family Verrucomicrobiaceae id.4036)
679	rs11729256	T	C	0.0749798	0.0150177	6.73085e-07	14306	ebi-a-GCST90016957	Gut microbiota abundance (family Verrucomicrobiaceae id.4036)
680	rs74542928	T	C	0.112124	0.0236422	1.64611e-06	14306	ebi-a-GCST90016957	Gut microbiota abundance (family Verrucomicrobiaceae id.4036)
681	rs9349825	A	G	-0.0704354	0.0147128	2.51287e-06	14306	ebi-a-GCST90016957	Gut microbiota abundance (family Verrucomicrobiaceae id.4036)
682	rs4242783	A	G	-0.0687992	0.0147694	2.75442e-06	14306	ebi-a-GCST90016957	Gut microbiota abundance (family Verrucomicrobiaceae id.4036)
683	rs4936098	G	A	-0.0648691	0.0135928	1.1293e-06	14306	ebi-a-GCST90016957	Gut microbiota abundance (family Verrucomicrobiaceae id.4036)
684	rs111862613	T	C	0.0907065	0.0196746	3.7313e-06	14306	ebi-a-GCST90016957	Gut microbiota abundance (family Verrucomicrobiaceae id.4036)
685	rs12908520	G	A	0.0619104	0.0130946	2.15139e-06	14306	ebi-a-GCST90016957	Gut microbiota abundance (family Verrucomicrobiaceae id.4036)
686	rs2602429	T	C	-0.0745516	0.0156195	2.69942e-06	14306	ebi-a-GCST90016957	Gut microbiota abundance (family Verrucomicrobiaceae id.4036)
687	rs117107102	A	G	0.204683	0.0431572	2.91823e-06	14306	ebi-a-GCST90016957	Gut microbiota abundance (family Verrucomicrobiaceae id.4036)
688	rs941682	G	A	-0.0631526	0.0143767	9.5812e-06	14306	ebi-a-GCST90016957	Gut microbiota abundance (family Verrucomicrobiaceae id.4036)
689	rs6545794	A	G	-0.197786	0.0410495	5.97008e-07	14306	ebi-a-GCST90016958	Gut microbiota abundance (family Victivallaceae id.2255)
690	rs67832247	C	T	-0.123489	0.0266695	3.23802e-06	14306	ebi-a-GCST90016958	Gut microbiota abundance (family Victivallaceae id.2255)
691	rs61702987	T	C	0.145501	0.0300007	3.07921e-06	14306	ebi-a-GCST90016958	Gut microbiota abundance (family Victivallaceae id.2255)
692	rs7627405	C	T	-0.134158	0.0301427	8.19426e-06	14306	ebi-a-GCST90016958	Gut microbiota abundance (family Victivallaceae id.2255)
693	rs2546105	T	A	-0.126643	0.0257111	1.02501e-06	14306	ebi-a-GCST90016958	Gut microbiota abundance (family Victivallaceae id.2255)
694	rs11764871	G	T	0.127099	0.025656	7.4929e-07	14306	ebi-a-GCST90016958	Gut microbiota abundance (family Victivallaceae id.2255)
695	rs2944282	T	C	-0.124197	0.0257026	1.56603e-06	14306	ebi-a-GCST90016958	Gut microbiota abundance (family Victivallaceae id.2255)
696	rs7860510	G	C	0.164855	0.0375128	9.60086e-06	14306	ebi-a-GCST90016958	Gut microbiota abundance (family Victivallaceae id.2255)
697	rs62570196	C	T	-0.246101	0.0483077	2.69855e-07	14306	ebi-a-GCST90016958	Gut microbiota abundance (family Victivallaceae id.2255)
698	rs7077363	G	A	0.148942	0.0318366	2.83374e-06	14306	ebi-a-GCST90016958	Gut microbiota abundance (family Victivallaceae id.2255)
699	rs4396289	C	T	-0.152918	0.0288525	1.53784e-07	14306	ebi-a-GCST90016958	Gut microbiota abundance (family Victivallaceae id.2255)
700	rs7314815	G	A	0.101088	0.0225594	6.40088e-06	14306	ebi-a-GCST90016958	Gut microbiota abundance (family Victivallaceae id.2255)
701	rs34962571	A	C	-0.186945	0.0418412	6.24827e-06	14306	ebi-a-GCST90016958	Gut microbiota abundance (family Victivallaceae id.2255)
702	rs11671100	A	C	-0.160034	0.0349472	4.08037e-06	14306	ebi-a-GCST90016958	Gut microbiota abundance (family Victivallaceae id.2255)
703	rs71315246	A	G	-0.0969809	0.021925	9.82969e-06	14306	ebi-a-GCST90016959	Gut microbiota abundance (genus Actinomyces id.423)
704	rs34583783	G	T	0.126596	0.0268461	4.48528e-06	14306	ebi-a-GCST90016959	Gut microbiota abundance (genus Actinomyces id.423)
705	rs4073240	G	A	0.0749687	0.0167368	7.94273e-06	14306	ebi-a-GCST90016959	Gut microbiota abundance (genus Actinomyces id.423)
706	rs35011108	A	G	0.232634	0.0512044	6.33826e-06	14306	ebi-a-GCST90016959	Gut microbiota abundance (genus Actinomyces id.423)
707	rs4146653	G	A	0.0985224	0.0214182	4.49645e-06	14306	ebi-a-GCST90016959	Gut microbiota abundance (genus Actinomyces id.423)
708	rs10787984	G	C	0.094316	0.0213513	9.62299e-06	14306	ebi-a-GCST90016959	Gut microbiota abundance (genus Actinomyces id.423)
709	rs7915461	C	T	-0.18776	0.0401636	5.91984e-06	14306	ebi-a-GCST90016959	Gut microbiota abundance (genus Actinomyces id.423)
710	rs2715439	T	C	-0.0746684	0.0164822	6.27004e-06	14306	ebi-a-GCST90016959	Gut microbiota abundance (genus Actinomyces id.423)
711	rs6664405	T	C	-0.0953084	0.0210752	5.2342e-06	14306	ebi-a-GCST90016960	Gut microbiota abundance (genus Adlercreutzia id.812)
712	rs2147798	G	C	-0.0922959	0.0192121	1.39878e-06	14306	ebi-a-GCST90016960	Gut microbiota abundance (genus Adlercreutzia id.812)
713	rs55719207	G	A	-0.0699243	0.0158036	9.60506e-06	14306	ebi-a-GCST90016960	Gut microbiota abundance (genus Adlercreutzia id.812)
714	rs7680684	T	C	0.083381	0.0168901	9.769e-07	14306	ebi-a-GCST90016960	Gut microbiota abundance (genus Adlercreutzia id.812)
715	rs80078995	A	T	-0.11324	0.0232586	1.57358e-06	14306	ebi-a-GCST90016960	Gut microbiota abundance (genus Adlercreutzia id.812)
716	rs12522517	A	T	-0.104884	0.0234695	4.41255e-06	14306	ebi-a-GCST90016960	Gut microbiota abundance (genus Adlercreutzia id.812)
717	rs9490822	C	T	-0.0734512	0.0155789	2.54419e-06	14306	ebi-a-GCST90016960	Gut microbiota abundance (genus Adlercreutzia id.812)
718	rs13231526	C	A	0.143237	0.0311654	4.8136e-06	14306	ebi-a-GCST90016960	Gut microbiota abundance (genus Adlercreutzia id.812)
719	rs1046175	G	C	-0.112758	0.0255994	6.35887e-06	14306	ebi-a-GCST90016960	Gut microbiota abundance (genus Adlercreutzia id.812)
720	rs11604400	C	T	-0.102524	0.0234834	9.74473e-06	14306	ebi-a-GCST90016960	Gut microbiota abundance (genus Adlercreutzia id.812)
721	rs9915817	C	T	-0.0749219	0.016833	8.21675e-06	14306	ebi-a-GCST90016960	Gut microbiota abundance (genus Adlercreutzia id.812)
722	rs2717140	C	T	-0.119225	0.0251081	2.04593e-06	14306	ebi-a-GCST90016960	Gut microbiota abundance (genus Adlercreutzia id.812)
723	rs11184341	C	G	-0.0655855	0.0142236	4.0635e-06	14306	ebi-a-GCST90016961	Gut microbiota abundance (genus Akkermansia id.4037)
724	rs61779207	G	A	-0.0760539	0.0167769	6.32121e-06	14306	ebi-a-GCST90016961	Gut microbiota abundance (genus Akkermansia id.4037)
725	rs11729256	T	C	0.0750473	0.0150184	6.58385e-07	14306	ebi-a-GCST90016961	Gut microbiota abundance (genus Akkermansia id.4037)
726	rs74542928	T	C	0.112623	0.0236434	1.4802e-06	14306	ebi-a-GCST90016961	Gut microbiota abundance (genus Akkermansia id.4037)
727	rs9349825	A	G	-0.0703407	0.0147133	2.59884e-06	14306	ebi-a-GCST90016961	Gut microbiota abundance (genus Akkermansia id.4037)
728	rs4242783	A	G	-0.0685454	0.0147701	2.99799e-06	14306	ebi-a-GCST90016961	Gut microbiota abundance (genus Akkermansia id.4037)
729	rs4936098	G	A	-0.0649225	0.0135934	1.1036e-06	14306	ebi-a-GCST90016961	Gut microbiota abundance (genus Akkermansia id.4037)
730	rs111862613	T	C	0.0911199	0.0196748	3.39234e-06	14306	ebi-a-GCST90016961	Gut microbiota abundance (genus Akkermansia id.4037)
731	rs12908520	G	A	0.061772	0.0130954	2.2648e-06	14306	ebi-a-GCST90016961	Gut microbiota abundance (genus Akkermansia id.4037)
732	rs2602429	T	C	-0.0745352	0.0156201	2.71569e-06	14306	ebi-a-GCST90016961	Gut microbiota abundance (genus Akkermansia id.4037)
733	rs117107102	A	G	0.204406	0.0431629	3.01141e-06	14306	ebi-a-GCST90016961	Gut microbiota abundance (genus Akkermansia id.4037)
734	rs941682	G	A	-0.0632957	0.0143777	9.17128e-06	14306	ebi-a-GCST90016961	Gut microbiota abundance (genus Akkermansia id.4037)
735	rs67705352	T	G	-0.0532404	0.0110864	1.65124e-06	14306	ebi-a-GCST90016962	Gut microbiota abundance (genus Alistipes id.968)
736	rs12990744	C	T	-0.0776618	0.0172986	8.20729e-06	14306	ebi-a-GCST90016962	Gut microbiota abundance (genus Alistipes id.968)
737	rs11958296	A	G	-0.0981222	0.0218272	9.29566e-06	14306	ebi-a-GCST90016962	Gut microbiota abundance (genus Alistipes id.968)
738	rs67281112	G	C	0.0634575	0.0137846	3.9158e-06	14306	ebi-a-GCST90016962	Gut microbiota abundance (genus Alistipes id.968)
739	rs11769002	G	A	-0.0528793	0.0109389	1.44961e-06	14306	ebi-a-GCST90016962	Gut microbiota abundance (genus Alistipes id.968)
740	rs2450745	A	C	-0.080524	0.0184702	7.11836e-06	14306	ebi-a-GCST90016962	Gut microbiota abundance (genus Alistipes id.968)
741	rs62576416	T	C	0.0492647	0.0109733	7.50361e-06	14306	ebi-a-GCST90016962	Gut microbiota abundance (genus Alistipes id.968)
742	rs1689282	A	C	-0.0520061	0.0113942	5.27582e-06	14306	ebi-a-GCST90016962	Gut microbiota abundance (genus Alistipes id.968)
743	rs2290844	C	T	0.0813969	0.0191632	9.10144e-06	14306	ebi-a-GCST90016962	Gut microbiota abundance (genus Alistipes id.968)
744	rs7129639	A	C	0.0524955	0.0109584	1.78423e-06	14306	ebi-a-GCST90016962	Gut microbiota abundance (genus Alistipes id.968)
745	rs2875322	C	T	0.0580945	0.0131432	8.77708e-06	14306	ebi-a-GCST90016962	Gut microbiota abundance (genus Alistipes id.968)
746	rs1107244	G	A	0.0758558	0.0171182	3.59062e-06	14306	ebi-a-GCST90016962	Gut microbiota abundance (genus Alistipes id.968)
747	rs34417064	A	G	-0.048202	0.0106868	7.00745e-06	14306	ebi-a-GCST90016962	Gut microbiota abundance (genus Alistipes id.968)
748	rs4810359	A	G	-0.0652428	0.0146155	7.4967e-06	14306	ebi-a-GCST90016962	Gut microbiota abundance (genus Alistipes id.968)
749	rs8130320	A	G	-0.049002	0.010717	4.83615e-06	14306	ebi-a-GCST90016962	Gut microbiota abundance (genus Alistipes id.968)
750	rs6742198	A	G	-0.149152	0.0316484	3.34511e-06	14306	ebi-a-GCST90016963	Gut microbiota abundance (genus Allisonella id.2174)
751	rs1901739	G	T	-0.115769	0.0248626	3.58798e-06	14306	ebi-a-GCST90016963	Gut microbiota abundance (genus Allisonella id.2174)
752	rs76904847	G	A	0.148523	0.0334857	6.08751e-06	14306	ebi-a-GCST90016963	Gut microbiota abundance (genus Allisonella id.2174)
753	rs35778461	C	T	0.146679	0.0297186	1.20629e-06	14306	ebi-a-GCST90016963	Gut microbiota abundance (genus Allisonella id.2174)
754	rs602075	G	A	-0.168974	0.0296976	3.56574e-08	14306	ebi-a-GCST90016963	Gut microbiota abundance (genus Allisonella id.2174)
755	rs7898615	T	G	0.167966	0.0373586	8.87279e-06	14306	ebi-a-GCST90016963	Gut microbiota abundance (genus Allisonella id.2174)
756	rs594561	T	C	-0.112231	0.0251681	9.41109e-06	14306	ebi-a-GCST90016963	Gut microbiota abundance (genus Allisonella id.2174)
757	rs35110698	T	C	-0.146322	0.0320852	5.72321e-06	14306	ebi-a-GCST90016963	Gut microbiota abundance (genus Allisonella id.2174)
758	rs685403	G	C	-0.175203	0.0404474	4.88394e-06	14306	ebi-a-GCST90016963	Gut microbiota abundance (genus Allisonella id.2174)
759	rs4364940	A	G	0.126418	0.0282207	8.58361e-06	14306	ebi-a-GCST90016964	Gut microbiota abundance (genus Alloprevotella id.961)
760	rs4680035	G	A	0.119599	0.0259446	4.99057e-06	14306	ebi-a-GCST90016964	Gut microbiota abundance (genus Alloprevotella id.961)
761	rs17380632	A	T	0.125564	0.0280409	9.27129e-06	14306	ebi-a-GCST90016964	Gut microbiota abundance (genus Alloprevotella id.961)
762	rs58212166	A	G	-0.161506	0.0359102	7.93615e-06	14306	ebi-a-GCST90016964	Gut microbiota abundance (genus Alloprevotella id.961)
763	rs12675596	G	T	0.145669	0.0290678	9.63718e-07	14306	ebi-a-GCST90016964	Gut microbiota abundance (genus Alloprevotella id.961)
764	rs2154444	G	T	-0.138234	0.0308961	8.36758e-06	14306	ebi-a-GCST90016964	Gut microbiota abundance (genus Alloprevotella id.961)
765	rs34619204	G	A	-0.156037	0.0344392	8.84199e-06	14306	ebi-a-GCST90016964	Gut microbiota abundance (genus Alloprevotella id.961)
766	rs4506496	A	G	-0.10309	0.0212861	1.48659e-06	14306	ebi-a-GCST90016965	Gut microbiota abundance (genus Anaerofilum id.2053)
767	rs17012738	T	G	0.0903417	0.0200239	7.24169e-06	14306	ebi-a-GCST90016965	Gut microbiota abundance (genus Anaerofilum id.2053)
768	rs79598899	C	T	0.182586	0.0357284	3.74731e-07	14306	ebi-a-GCST90016965	Gut microbiota abundance (genus Anaerofilum id.2053)
769	rs1563175	A	C	0.0923834	0.0202157	5.53847e-06	14306	ebi-a-GCST90016965	Gut microbiota abundance (genus Anaerofilum id.2053)
770	rs712981	A	C	0.10076	0.0202902	6.83109e-07	14306	ebi-a-GCST90016965	Gut microbiota abundance (genus Anaerofilum id.2053)
771	rs9299345	T	C	-0.1364	0.0302372	8.04304e-06	14306	ebi-a-GCST90016965	Gut microbiota abundance (genus Anaerofilum id.2053)
772	rs17105491	G	C	-0.193107	0.0411187	1.56819e-06	14306	ebi-a-GCST90016965	Gut microbiota abundance (genus Anaerofilum id.2053)
773	rs10794359	C	T	0.0953524	0.02006	2.23496e-06	14306	ebi-a-GCST90016965	Gut microbiota abundance (genus Anaerofilum id.2053)
774	rs4244069	A	G	0.146775	0.0326594	9.81206e-06	14306	ebi-a-GCST90016965	Gut microbiota abundance (genus Anaerofilum id.2053)
775	rs816292	T	C	-0.113003	0.02204	2.6404e-07	14306	ebi-a-GCST90016965	Gut microbiota abundance (genus Anaerofilum id.2053)
776	rs17096874	C	T	-0.126337	0.0268919	2.86029e-06	14306	ebi-a-GCST90016965	Gut microbiota abundance (genus Anaerofilum id.2053)
777	rs356049	G	A	0.132603	0.0289802	6.55843e-06	14306	ebi-a-GCST90016965	Gut microbiota abundance (genus Anaerofilum id.2053)
778	rs13376554	A	T	0.197389	0.0458642	7.72058e-06	14306	ebi-a-GCST90016966	Gut microbiota abundance (genus Anaerostipes id.1991)
779	rs2396460	C	T	0.0512653	0.0109555	2.91092e-06	14306	ebi-a-GCST90016966	Gut microbiota abundance (genus Anaerostipes id.1991)
780	rs62157625	T	C	0.088573	0.0185548	1.44907e-06	14306	ebi-a-GCST90016966	Gut microbiota abundance (genus Anaerostipes id.1991)
781	rs6726833	C	A	-0.0877497	0.0189408	3.32216e-06	14306	ebi-a-GCST90016966	Gut microbiota abundance (genus Anaerostipes id.1991)
782	rs2014785	T	C	0.0515687	0.0112199	4.68058e-06	14306	ebi-a-GCST90016966	Gut microbiota abundance (genus Anaerostipes id.1991)
783	rs6854026	C	T	0.0508482	0.0109075	3.1958e-06	14306	ebi-a-GCST90016966	Gut microbiota abundance (genus Anaerostipes id.1991)
784	rs7823228	C	G	0.0621085	0.0136614	5.84198e-06	14306	ebi-a-GCST90016966	Gut microbiota abundance (genus Anaerostipes id.1991)
785	rs6474958	G	A	0.0500065	0.0112001	6.74481e-06	14306	ebi-a-GCST90016966	Gut microbiota abundance (genus Anaerostipes id.1991)
786	rs3900776	G	A	-0.110013	0.0236302	2.74764e-06	14306	ebi-a-GCST90016966	Gut microbiota abundance (genus Anaerostipes id.1991)
787	rs2804244	G	A	0.053089	0.0110983	2.04052e-06	14306	ebi-a-GCST90016966	Gut microbiota abundance (genus Anaerostipes id.1991)
788	rs10502061	A	G	0.0835752	0.0192017	7.93542e-06	14306	ebi-a-GCST90016966	Gut microbiota abundance (genus Anaerostipes id.1991)
789	rs7193624	T	C	-0.0750642	0.0150723	5.35476e-07	14306	ebi-a-GCST90016966	Gut microbiota abundance (genus Anaerostipes id.1991)
790	rs60983350	G	A	-0.0539901	0.0116575	4.42059e-06	14306	ebi-a-GCST90016966	Gut microbiota abundance (genus Anaerostipes id.1991)
791	rs78735375	A	C	-0.137429	0.0305304	5.33384e-06	14306	ebi-a-GCST90016966	Gut microbiota abundance (genus Anaerostipes id.1991)
792	rs62215703	G	A	0.0644965	0.0136702	1.9777e-06	14306	ebi-a-GCST90016966	Gut microbiota abundance (genus Anaerostipes id.1991)
793	rs17734739	T	C	0.0660052	0.014908	7.4278e-06	14306	ebi-a-GCST90016967	Gut microbiota abundance (genus Anaerotruncus id.2054)
794	rs4669806	G	T	0.0576389	0.0122994	2.42058e-06	14306	ebi-a-GCST90016967	Gut microbiota abundance (genus Anaerotruncus id.2054)
795	rs1431492	C	T	-0.0654996	0.0146188	7.35563e-06	14306	ebi-a-GCST90016967	Gut microbiota abundance (genus Anaerotruncus id.2054)
796	rs115414803	A	C	-0.144356	0.0317524	6.83471e-06	14306	ebi-a-GCST90016967	Gut microbiota abundance (genus Anaerotruncus id.2054)
797	rs7675045	A	T	-0.0497815	0.0110573	6.91879e-06	14306	ebi-a-GCST90016967	Gut microbiota abundance (genus Anaerotruncus id.2054)
798	rs9347879	T	C	0.050618	0.011049	4.22328e-06	14306	ebi-a-GCST90016967	Gut microbiota abundance (genus Anaerotruncus id.2054)
799	rs12056802	C	G	0.0774194	0.0177178	6.12675e-06	14306	ebi-a-GCST90016967	Gut microbiota abundance (genus Anaerotruncus id.2054)
800	rs1272208	T	G	0.0611743	0.0129831	4.27986e-06	14306	ebi-a-GCST90016967	Gut microbiota abundance (genus Anaerotruncus id.2054)
801	rs11018566	A	G	-0.156465	0.0366032	6.13705e-06	14306	ebi-a-GCST90016967	Gut microbiota abundance (genus Anaerotruncus id.2054)
802	rs2704155	T	A	-0.106235	0.0234815	5.41826e-06	14306	ebi-a-GCST90016967	Gut microbiota abundance (genus Anaerotruncus id.2054)
803	rs34449434	A	C	-0.0497004	0.0113402	9.85054e-06	14306	ebi-a-GCST90016967	Gut microbiota abundance (genus Anaerotruncus id.2054)
804	rs6563550	T	C	0.0877135	0.0176745	2.34515e-07	14306	ebi-a-GCST90016967	Gut microbiota abundance (genus Anaerotruncus id.2054)
805	rs7155595	C	A	0.0539336	0.0118903	7.54988e-06	14306	ebi-a-GCST90016967	Gut microbiota abundance (genus Anaerotruncus id.2054)
806	rs8005030	C	T	0.0554447	0.0117854	2.28297e-06	14306	ebi-a-GCST90016967	Gut microbiota abundance (genus Anaerotruncus id.2054)
807	rs10150232	A	G	0.0567088	0.0124877	6.67667e-06	14306	ebi-a-GCST90016967	Gut microbiota abundance (genus Anaerotruncus id.2054)
808	rs6494922	A	G	0.0903106	0.0202257	6.62369e-06	14306	ebi-a-GCST90016967	Gut microbiota abundance (genus Anaerotruncus id.2054)
809	rs1340391	T	C	-0.0592004	0.0132244	6.73008e-06	14306	ebi-a-GCST90016968	Gut microbiota abundance (genus Bacteroides id.918)
810	rs11585893	A	G	-0.0740746	0.0147633	1.79511e-06	14306	ebi-a-GCST90016968	Gut microbiota abundance (genus Bacteroides id.918)
811	rs6795673	C	T	0.0538565	0.0105251	3.37909e-07	14306	ebi-a-GCST90016968	Gut microbiota abundance (genus Bacteroides id.918)
812	rs66710942	T	C	-0.0488038	0.0107412	5.8626e-06	14306	ebi-a-GCST90016968	Gut microbiota abundance (genus Bacteroides id.918)
813	rs2366421	T	A	-0.0528153	0.0117124	7.64945e-06	14306	ebi-a-GCST90016968	Gut microbiota abundance (genus Bacteroides id.918)
814	rs28757219	T	A	0.0818398	0.0170319	1.2942e-06	14306	ebi-a-GCST90016968	Gut microbiota abundance (genus Bacteroides id.918)
815	rs13207588	A	G	-0.059205	0.0131195	7.48497e-06	14306	ebi-a-GCST90016968	Gut microbiota abundance (genus Bacteroides id.918)
816	rs495004	C	G	-0.0607475	0.0129865	3.4209e-06	14306	ebi-a-GCST90016968	Gut microbiota abundance (genus Bacteroides id.918)
817	rs9507307	C	T	0.0604456	0.0129128	2.12711e-06	14306	ebi-a-GCST90016968	Gut microbiota abundance (genus Bacteroides id.918)
818	rs2023437	T	C	-0.0782325	0.0167634	5.01822e-06	14306	ebi-a-GCST90016968	Gut microbiota abundance (genus Bacteroides id.918)
819	rs17619981	T	G	0.0880978	0.0187002	2.68683e-06	14306	ebi-a-GCST90016968	Gut microbiota abundance (genus Bacteroides id.918)
820	rs66474973	G	T	0.0812515	0.0164479	6.80973e-07	14306	ebi-a-GCST90016968	Gut microbiota abundance (genus Bacteroides id.918)
821	rs28479800	A	T	-0.09152	0.0210002	7.93414e-06	14306	ebi-a-GCST90016969	Gut microbiota abundance (genus Barnesiella id.944)
822	rs113258194	A	G	0.098992	0.0214121	7.31122e-06	14306	ebi-a-GCST90016969	Gut microbiota abundance (genus Barnesiella id.944)
823	rs62251337	G	A	0.0690763	0.0149374	4.2416e-06	14306	ebi-a-GCST90016969	Gut microbiota abundance (genus Barnesiella id.944)
824	rs35177866	A	G	0.0917125	0.0190133	2.94761e-06	14306	ebi-a-GCST90016969	Gut microbiota abundance (genus Barnesiella id.944)
825	rs79795328	A	G	-0.0818645	0.0176441	4.23302e-06	14306	ebi-a-GCST90016969	Gut microbiota abundance (genus Barnesiella id.944)
826	rs72684847	T	C	-0.114369	0.0253873	6.76176e-06	14306	ebi-a-GCST90016969	Gut microbiota abundance (genus Barnesiella id.944)
827	rs2276875	A	G	-0.0697176	0.0139537	4.65029e-07	14306	ebi-a-GCST90016969	Gut microbiota abundance (genus Barnesiella id.944)
828	rs77455852	T	G	-0.0891491	0.0195601	3.16352e-06	14306	ebi-a-GCST90016969	Gut microbiota abundance (genus Barnesiella id.944)
829	rs11155559	T	C	0.0956023	0.0212961	8.91908e-06	14306	ebi-a-GCST90016969	Gut microbiota abundance (genus Barnesiella id.944)
830	rs199035	G	A	0.0559495	0.0119716	3.00296e-06	14306	ebi-a-GCST90016969	Gut microbiota abundance (genus Barnesiella id.944)
831	rs2428166	G	A	-0.165859	0.0337309	8.50883e-07	14306	ebi-a-GCST90016969	Gut microbiota abundance (genus Barnesiella id.944)
832	rs2057922	C	G	-0.0915241	0.0194623	3.82631e-06	14306	ebi-a-GCST90016969	Gut microbiota abundance (genus Barnesiella id.944)
833	rs13242616	C	T	0.0583747	0.0123176	2.29018e-06	14306	ebi-a-GCST90016969	Gut microbiota abundance (genus Barnesiella id.944)
834	rs76181748	C	T	-0.0778559	0.017164	6.77657e-06	14306	ebi-a-GCST90016969	Gut microbiota abundance (genus Barnesiella id.944)
835	rs28418786	C	G	-0.0791324	0.0174957	6.47635e-06	14306	ebi-a-GCST90016969	Gut microbiota abundance (genus Barnesiella id.944)
836	rs60316894	C	T	-0.121478	0.025184	1.19064e-06	14306	ebi-a-GCST90016969	Gut microbiota abundance (genus Barnesiella id.944)
837	rs12909713	C	T	-0.0550716	0.0120039	4.94527e-06	14306	ebi-a-GCST90016969	Gut microbiota abundance (genus Barnesiella id.944)
838	rs12022129	A	G	-0.0619356	0.0138937	7.9965e-06	14306	ebi-a-GCST90016970	Gut microbiota abundance (genus Bifidobacterium id.436)
839	rs182549	T	C	-0.119703	0.0127294	1.2782e-20	14306	ebi-a-GCST90016970	Gut microbiota abundance (genus Bifidobacterium id.436)
840	rs62181700	G	A	-0.0624643	0.0131205	2.17245e-06	14306	ebi-a-GCST90016970	Gut microbiota abundance (genus Bifidobacterium id.436)
841	rs4567981	T	A	0.0562084	0.0117923	1.92832e-06	14306	ebi-a-GCST90016970	Gut microbiota abundance (genus Bifidobacterium id.436)
842	rs55888705	A	G	0.0546319	0.0121139	6.67022e-06	14306	ebi-a-GCST90016970	Gut microbiota abundance (genus Bifidobacterium id.436)
843	rs4957061	T	C	0.0534239	0.0117431	5.77936e-06	14306	ebi-a-GCST90016970	Gut microbiota abundance (genus Bifidobacterium id.436)
844	rs73797465	T	G	-0.0953566	0.0209236	4.38157e-06	14306	ebi-a-GCST90016970	Gut microbiota abundance (genus Bifidobacterium id.436)
845	rs76671854	C	G	-0.0846055	0.0184003	3.95667e-06	14306	ebi-a-GCST90016970	Gut microbiota abundance (genus Bifidobacterium id.436)
846	rs857444	C	T	0.0558234	0.0121219	3.571e-06	14306	ebi-a-GCST90016970	Gut microbiota abundance (genus Bifidobacterium id.436)
847	rs2686790	C	T	-0.070741	0.0157926	7.49894e-06	14306	ebi-a-GCST90016970	Gut microbiota abundance (genus Bifidobacterium id.436)
848	rs2491158	A	G	-0.0712624	0.015983	8.04711e-06	14306	ebi-a-GCST90016970	Gut microbiota abundance (genus Bifidobacterium id.436)
849	rs10841473	G	C	-0.0624207	0.0129438	1.6452e-06	14306	ebi-a-GCST90016970	Gut microbiota abundance (genus Bifidobacterium id.436)
850	rs7322849	T	C	0.112428	0.0201813	1.08368e-08	14306	ebi-a-GCST90016970	Gut microbiota abundance (genus Bifidobacterium id.436)
851	rs540489	T	G	-0.0637641	0.0138746	5.19457e-06	14306	ebi-a-GCST90016970	Gut microbiota abundance (genus Bifidobacterium id.436)
852	rs75344046	C	T	0.232354	0.0505979	4.86351e-06	14306	ebi-a-GCST90016970	Gut microbiota abundance (genus Bifidobacterium id.436)
853	rs5746486	T	C	-0.0536216	0.0120801	8.99953e-06	14306	ebi-a-GCST90016970	Gut microbiota abundance (genus Bifidobacterium id.436)
854	rs1241171	G	A	-0.0692654	0.0150148	4.24033e-06	14306	ebi-a-GCST90016971	Gut microbiota abundance (genus Bilophila id.3170)
855	rs6793291	A	C	-0.112729	0.0241633	3.11322e-06	14306	ebi-a-GCST90016971	Gut microbiota abundance (genus Bilophila id.3170)
856	rs116261629	G	C	0.128112	0.0261358	8.62323e-07	14306	ebi-a-GCST90016971	Gut microbiota abundance (genus Bilophila id.3170)
857	rs2713349	T	A	-0.0617228	0.0140174	8.63257e-06	14306	ebi-a-GCST90016971	Gut microbiota abundance (genus Bilophila id.3170)
858	rs2728491	T	G	0.0627416	0.0139456	6.33257e-06	14306	ebi-a-GCST90016971	Gut microbiota abundance (genus Bilophila id.3170)
859	rs7802841	A	C	-0.0670097	0.0137701	1.76954e-06	14306	ebi-a-GCST90016971	Gut microbiota abundance (genus Bilophila id.3170)
860	rs1917709	A	T	0.118509	0.026742	7.36953e-06	14306	ebi-a-GCST90016971	Gut microbiota abundance (genus Bilophila id.3170)
861	rs72676854	T	C	0.123209	0.026882	5.62264e-06	14306	ebi-a-GCST90016971	Gut microbiota abundance (genus Bilophila id.3170)
862	rs60178956	G	A	-0.0624818	0.0141485	8.0562e-06	14306	ebi-a-GCST90016971	Gut microbiota abundance (genus Bilophila id.3170)
863	rs1571225	T	C	-0.0826826	0.0170621	1.1229e-06	14306	ebi-a-GCST90016971	Gut microbiota abundance (genus Bilophila id.3170)
864	rs1969927	A	G	-0.0564589	0.0126935	9.07215e-06	14306	ebi-a-GCST90016971	Gut microbiota abundance (genus Bilophila id.3170)
865	rs11069458	C	T	0.0680947	0.015503	7.71543e-06	14306	ebi-a-GCST90016971	Gut microbiota abundance (genus Bilophila id.3170)
866	rs8013541	A	T	-0.0571991	0.0125673	5.47533e-06	14306	ebi-a-GCST90016971	Gut microbiota abundance (genus Bilophila id.3170)
867	rs542415	T	C	-0.0613623	0.0133436	4.70945e-06	14306	ebi-a-GCST90016971	Gut microbiota abundance (genus Bilophila id.3170)
868	rs9899990	A	G	-0.102702	0.0233878	9.06692e-06	14306	ebi-a-GCST90016971	Gut microbiota abundance (genus Bilophila id.3170)
869	rs4798126	G	A	0.073288	0.016799	7.14661e-06	14306	ebi-a-GCST90016971	Gut microbiota abundance (genus Bilophila id.3170)
870	rs3827020	C	T	0.0766479	0.0160642	1.78875e-06	14306	ebi-a-GCST90016971	Gut microbiota abundance (genus Bilophila id.3170)
871	rs2788271	G	T	0.0575596	0.0133492	7.16391e-06	14306	ebi-a-GCST90016972	Gut microbiota abundance (genus Blautia id.1992)
872	rs115043014	G	A	-0.206605	0.043992	5.18597e-06	14306	ebi-a-GCST90016972	Gut microbiota abundance (genus Blautia id.1992)
873	rs12034718	G	A	-0.0701199	0.0158213	9.57679e-06	14306	ebi-a-GCST90016973	Gut microbiota abundance (genus Butyricicoccus id.2055)
874	rs10084203	G	A	-0.0549699	0.0123563	8.58638e-06	14306	ebi-a-GCST90016973	Gut microbiota abundance (genus Butyricicoccus id.2055)
875	rs56221232	T	C	0.0828027	0.0167401	7.61939e-07	14306	ebi-a-GCST90016973	Gut microbiota abundance (genus Butyricicoccus id.2055)
876	rs2017189	T	G	0.0506956	0.011024	3.87258e-06	14306	ebi-a-GCST90016973	Gut microbiota abundance (genus Butyricicoccus id.2055)
877	rs62478070	T	G	0.224039	0.0494959	5.93772e-06	14306	ebi-a-GCST90016973	Gut microbiota abundance (genus Butyricicoccus id.2055)
878	rs4962426	T	G	-0.0614216	0.0135979	7.38482e-06	14306	ebi-a-GCST90016973	Gut microbiota abundance (genus Butyricicoccus id.2055)
879	rs7322368	C	T	-0.0815733	0.0183167	5.51785e-06	14306	ebi-a-GCST90016973	Gut microbiota abundance (genus Butyricicoccus id.2055)
880	rs12585793	T	C	-0.262206	0.0564729	5.79189e-06	14306	ebi-a-GCST90016973	Gut microbiota abundance (genus Butyricicoccus id.2055)
881	rs75238760	T	A	0.0619423	0.0139942	6.79704e-06	14306	ebi-a-GCST90016973	Gut microbiota abundance (genus Butyricicoccus id.2055)
882	rs270727	G	C	-0.0694173	0.0150795	5.38158e-06	14306	ebi-a-GCST90016974	Gut microbiota abundance (genus Butyricimonas id.945)
883	rs71428626	G	T	-0.133188	0.0289905	4.80408e-06	14306	ebi-a-GCST90016974	Gut microbiota abundance (genus Butyricimonas id.945)
884	rs78453362	A	G	-0.14948	0.0327073	4.05807e-06	14306	ebi-a-GCST90016974	Gut microbiota abundance (genus Butyricimonas id.945)
885	rs782080	A	T	-0.0653488	0.0137974	2.23398e-06	14306	ebi-a-GCST90016974	Gut microbiota abundance (genus Butyricimonas id.945)
886	rs326049	C	G	0.0759694	0.0167617	8.18653e-06	14306	ebi-a-GCST90016974	Gut microbiota abundance (genus Butyricimonas id.945)
887	rs2642760	G	C	0.0713357	0.0145396	8.58084e-07	14306	ebi-a-GCST90016974	Gut microbiota abundance (genus Butyricimonas id.945)
888	rs62390301	T	C	-0.0872983	0.0174893	7.41908e-07	14306	ebi-a-GCST90016974	Gut microbiota abundance (genus Butyricimonas id.945)
889	rs9657374	C	T	0.0680719	0.0148172	4.5036e-06	14306	ebi-a-GCST90016974	Gut microbiota abundance (genus Butyricimonas id.945)
890	rs7083431	A	C	0.0703539	0.0144439	8.85462e-07	14306	ebi-a-GCST90016974	Gut microbiota abundance (genus Butyricimonas id.945)
891	rs72814525	A	G	0.0664154	0.0149766	8.24594e-06	14306	ebi-a-GCST90016974	Gut microbiota abundance (genus Butyricimonas id.945)
892	rs11228830	A	G	0.135265	0.0298411	6.55164e-06	14306	ebi-a-GCST90016974	Gut microbiota abundance (genus Butyricimonas id.945)
893	rs12304031	G	A	-0.0862781	0.0196846	6.7007e-06	14306	ebi-a-GCST90016974	Gut microbiota abundance (genus Butyricimonas id.945)
894	rs2114713	G	T	0.062721	0.0138998	6.87717e-06	14306	ebi-a-GCST90016974	Gut microbiota abundance (genus Butyricimonas id.945)
895	rs1862649	G	A	0.113124	0.0248176	4.76255e-06	14306	ebi-a-GCST90016974	Gut microbiota abundance (genus Butyricimonas id.945)
896	rs12458763	A	C	0.122037	0.0269587	6.36649e-06	14306	ebi-a-GCST90016974	Gut microbiota abundance (genus Butyricimonas id.945)
897	rs62130338	A	G	0.0732608	0.0158324	3.89807e-06	14306	ebi-a-GCST90016974	Gut microbiota abundance (genus Butyricimonas id.945)
898	rs113054641	G	A	-0.144881	0.0274574	1.73696e-07	14306	ebi-a-GCST90016974	Gut microbiota abundance (genus Butyricimonas id.945)
899	rs7412979	C	G	0.186779	0.0389112	1.70565e-06	14306	ebi-a-GCST90016975	Gut microbiota abundance (genus Butyrivibrio id.1993)
900	rs4928024	G	A	0.17471	0.0389333	8.18634e-06	14306	ebi-a-GCST90016975	Gut microbiota abundance (genus Butyrivibrio id.1993)
901	rs17163238	G	A	0.140987	0.0309117	5.51201e-06	14306	ebi-a-GCST90016975	Gut microbiota abundance (genus Butyrivibrio id.1993)
902	rs7763512	A	G	-0.119846	0.0253367	3.10656e-06	14306	ebi-a-GCST90016975	Gut microbiota abundance (genus Butyrivibrio id.1993)
903	rs9349693	G	A	-0.117973	0.0259861	5.54958e-06	14306	ebi-a-GCST90016975	Gut microbiota abundance (genus Butyrivibrio id.1993)
904	rs1007475	G	T	0.118065	0.0261271	7.92319e-06	14306	ebi-a-GCST90016975	Gut microbiota abundance (genus Butyrivibrio id.1993)
905	rs7752361	G	A	0.11923	0.0239975	7.69113e-07	14306	ebi-a-GCST90016975	Gut microbiota abundance (genus Butyrivibrio id.1993)
906	rs11761679	T	C	0.154775	0.0321539	2.20232e-06	14306	ebi-a-GCST90016975	Gut microbiota abundance (genus Butyrivibrio id.1993)
907	rs16934069	T	C	-0.133784	0.0299444	8.85911e-06	14306	ebi-a-GCST90016975	Gut microbiota abundance (genus Butyrivibrio id.1993)
908	rs142855850	A	G	0.205013	0.0457138	6.85536e-06	14306	ebi-a-GCST90016975	Gut microbiota abundance (genus Butyrivibrio id.1993)
909	rs4537857	T	C	-0.12459	0.0260992	1.80194e-06	14306	ebi-a-GCST90016975	Gut microbiota abundance (genus Butyrivibrio id.1993)
910	rs74622183	A	G	-0.201027	0.0428204	2.45748e-06	14306	ebi-a-GCST90016975	Gut microbiota abundance (genus Butyrivibrio id.1993)
911	rs72723662	C	T	0.224078	0.0449336	7.86249e-07	14306	ebi-a-GCST90016975	Gut microbiota abundance (genus Butyrivibrio id.1993)
912	rs16941336	C	T	0.127488	0.0267936	1.53183e-06	14306	ebi-a-GCST90016975	Gut microbiota abundance (genus Butyrivibrio id.1993)
913	rs77356209	T	C	0.216874	0.0483299	6.66423e-06	14306	ebi-a-GCST90016975	Gut microbiota abundance (genus Butyrivibrio id.1993)
914	rs486484	A	G	-0.108349	0.0240008	6.61089e-06	14306	ebi-a-GCST90016975	Gut microbiota abundance (genus Butyrivibrio id.1993)
915	rs4294381	C	T	-0.112197	0.023186	1.36848e-06	14306	ebi-a-GCST90016976	Gut microbiota abundance (genus Candidatus Soleaferrea id.11350)
916	rs9973954	G	A	-0.0892075	0.0195401	5.94799e-06	14306	ebi-a-GCST90016976	Gut microbiota abundance (genus Candidatus Soleaferrea id.11350)
917	rs4678258	T	C	0.0986136	0.0215646	5.53184e-06	14306	ebi-a-GCST90016976	Gut microbiota abundance (genus Candidatus Soleaferrea id.11350)
918	rs2193878	T	A	0.228255	0.0509241	9.4554e-06	14306	ebi-a-GCST90016976	Gut microbiota abundance (genus Candidatus Soleaferrea id.11350)
919	rs12500231	T	A	-0.0813853	0.0182696	7.67644e-06	14306	ebi-a-GCST90016976	Gut microbiota abundance (genus Candidatus Soleaferrea id.11350)
920	rs6881988	C	G	0.0819131	0.018185	9.2289e-06	14306	ebi-a-GCST90016976	Gut microbiota abundance (genus Candidatus Soleaferrea id.11350)
921	rs11153159	G	C	-0.12805	0.0285446	4.4152e-06	14306	ebi-a-GCST90016976	Gut microbiota abundance (genus Candidatus Soleaferrea id.11350)
922	rs36155147	T	C	-0.104966	0.0240995	5.4114e-06	14306	ebi-a-GCST90016976	Gut microbiota abundance (genus Candidatus Soleaferrea id.11350)
923	rs10108780	A	G	-0.092834	0.0199807	3.64083e-06	14306	ebi-a-GCST90016976	Gut microbiota abundance (genus Candidatus Soleaferrea id.11350)
924	rs10090365	G	A	0.0834413	0.0180989	4.17311e-06	14306	ebi-a-GCST90016976	Gut microbiota abundance (genus Candidatus Soleaferrea id.11350)
925	rs10809135	C	T	-0.0834858	0.0182426	5.4718e-06	14306	ebi-a-GCST90016976	Gut microbiota abundance (genus Candidatus Soleaferrea id.11350)
926	rs386526	G	C	-0.0818459	0.0180086	8.33067e-06	14306	ebi-a-GCST90016976	Gut microbiota abundance (genus Candidatus Soleaferrea id.11350)
927	rs6489992	A	G	-0.0840437	0.0187031	7.88787e-06	14306	ebi-a-GCST90016976	Gut microbiota abundance (genus Candidatus Soleaferrea id.11350)
928	rs7400877	C	T	0.0951085	0.0212799	9.29458e-06	14306	ebi-a-GCST90016976	Gut microbiota abundance (genus Candidatus Soleaferrea id.11350)
929	rs6494306	A	G	-0.0969304	0.0214221	5.80056e-06	14306	ebi-a-GCST90016976	Gut microbiota abundance (genus Candidatus Soleaferrea id.11350)
930	rs830151	A	G	-0.194561	0.0347932	4.25608e-08	14306	ebi-a-GCST90016976	Gut microbiota abundance (genus Candidatus Soleaferrea id.11350)
931	rs12404911	C	T	0.140717	0.0304142	2.79892e-06	14306	ebi-a-GCST90016977	Gut microbiota abundance (genus Catenibacterium id.2153)
932	rs77285108	G	A	-0.161826	0.0353447	3.62677e-06	14306	ebi-a-GCST90016977	Gut microbiota abundance (genus Catenibacterium id.2153)
933	rs212393	A	G	0.135254	0.0286209	3.62485e-06	14306	ebi-a-GCST90016977	Gut microbiota abundance (genus Catenibacterium id.2153)
934	rs7742829	C	T	0.11411	0.0251099	5.60725e-06	14306	ebi-a-GCST90016977	Gut microbiota abundance (genus Catenibacterium id.2153)
935	rs73128290	A	G	0.129726	0.0284563	4.29368e-06	14306	ebi-a-GCST90016977	Gut microbiota abundance (genus Catenibacterium id.2153)
936	rs62190261	A	C	0.0958394	0.0214723	8.74017e-06	14306	ebi-a-GCST90016978	Gut microbiota abundance (genus Christensenellaceae R 7group id.11283)
937	rs10461257	A	G	-0.0551969	0.0122069	6.50744e-06	14306	ebi-a-GCST90016978	Gut microbiota abundance (genus Christensenellaceae R 7group id.11283)
938	rs79150079	C	A	0.121547	0.0270977	9.41803e-06	14306	ebi-a-GCST90016978	Gut microbiota abundance (genus Christensenellaceae R 7group id.11283)
939	rs62467127	C	T	0.114108	0.0251983	3.25364e-06	14306	ebi-a-GCST90016978	Gut microbiota abundance (genus Christensenellaceae R 7group id.11283)
940	rs892686	A	G	0.0514099	0.011136	3.96862e-06	14306	ebi-a-GCST90016978	Gut microbiota abundance (genus Christensenellaceae R 7group id.11283)
941	rs78521377	C	T	0.124992	0.0274797	5.60673e-06	14306	ebi-a-GCST90016978	Gut microbiota abundance (genus Christensenellaceae R 7group id.11283)
942	rs17081797	A	G	-0.0904325	0.0204253	3.34033e-06	14306	ebi-a-GCST90016978	Gut microbiota abundance (genus Christensenellaceae R 7group id.11283)
943	rs73952017	C	T	-0.0862164	0.0194354	8.45766e-06	14306	ebi-a-GCST90016978	Gut microbiota abundance (genus Christensenellaceae R 7group id.11283)
944	rs60954665	T	G	0.049815	0.0110787	7.13181e-06	14306	ebi-a-GCST90016978	Gut microbiota abundance (genus Christensenellaceae R 7group id.11283)
945	rs999354	T	A	0.0580248	0.0117185	7.00697e-07	14306	ebi-a-GCST90016978	Gut microbiota abundance (genus Christensenellaceae R 7group id.11283)
946	rs62132810	A	G	-0.0828853	0.0179623	5.66709e-06	14306	ebi-a-GCST90016978	Gut microbiota abundance (genus Christensenellaceae R 7group id.11283)
947	rs6577484	G	A	0.160425	0.0360857	8.40601e-06	14306	ebi-a-GCST90016979	Gut microbiota abundance (genus Clostridium innocuum group id.14397)
948	rs1948423	T	A	-0.108859	0.023425	3.49406e-06	14306	ebi-a-GCST90016979	Gut microbiota abundance (genus Clostridium innocuum group id.14397)
949	rs40656	C	T	0.142664	0.0311021	8.61529e-06	14306	ebi-a-GCST90016979	Gut microbiota abundance (genus Clostridium innocuum group id.14397)
950	rs6890185	C	T	-0.113424	0.0233137	1.12243e-06	14306	ebi-a-GCST90016979	Gut microbiota abundance (genus Clostridium innocuum group id.14397)
951	rs4869133	G	A	-0.180591	0.0409505	7.24453e-06	14306	ebi-a-GCST90016979	Gut microbiota abundance (genus Clostridium innocuum group id.14397)
952	rs10074000	T	C	-0.102648	0.0227508	6.99939e-06	14306	ebi-a-GCST90016979	Gut microbiota abundance (genus Clostridium innocuum group id.14397)
953	rs71564433	T	A	-0.126746	0.0274657	7.8001e-06	14306	ebi-a-GCST90016979	Gut microbiota abundance (genus Clostridium innocuum group id.14397)
954	rs10506058	A	G	0.0997048	0.0221926	8.92442e-06	14306	ebi-a-GCST90016979	Gut microbiota abundance (genus Clostridium innocuum group id.14397)
955	rs77845139	A	G	-0.114993	0.0257186	8.40621e-06	14306	ebi-a-GCST90016979	Gut microbiota abundance (genus Clostridium innocuum group id.14397)
956	rs61267978	T	C	0.14708	0.0320875	5.58509e-06	14306	ebi-a-GCST90016979	Gut microbiota abundance (genus Clostridium innocuum group id.14397)
957	rs1942371	G	A	-0.157938	0.034187	4.0634e-06	14306	ebi-a-GCST90016979	Gut microbiota abundance (genus Clostridium innocuum group id.14397)
958	rs11586026	A	T	0.110967	0.0250498	8.84993e-06	14306	ebi-a-GCST90016980	Gut microbiota abundance (genus Clostridium sensustricto1 id.1873)
959	rs2817172	C	T	0.058139	0.0124492	2.76656e-06	14306	ebi-a-GCST90016980	Gut microbiota abundance (genus Clostridium sensustricto1 id.1873)
960	rs11264403	G	A	-0.139061	0.0334454	7.7555e-06	14306	ebi-a-GCST90016980	Gut microbiota abundance (genus Clostridium sensustricto1 id.1873)
961	rs12490337	C	G	-0.0616879	0.0137581	7.49463e-06	14306	ebi-a-GCST90016980	Gut microbiota abundance (genus Clostridium sensustricto1 id.1873)
962	rs115807074	A	G	-0.22736	0.0492575	4.31688e-06	14306	ebi-a-GCST90016980	Gut microbiota abundance (genus Clostridium sensustricto1 id.1873)
963	rs550843	T	C	-0.0783246	0.0169209	2.05069e-06	14306	ebi-a-GCST90016980	Gut microbiota abundance (genus Clostridium sensustricto1 id.1873)
964	rs12341505	G	A	0.0810718	0.0180121	4.8217e-06	14306	ebi-a-GCST90016980	Gut microbiota abundance (genus Clostridium sensustricto1 id.1873)
965	rs2795528	G	A	-0.184315	0.0392204	2.72038e-06	14306	ebi-a-GCST90016980	Gut microbiota abundance (genus Clostridium sensustricto1 id.1873)
966	rs116847295	C	T	0.110021	0.0246032	4.58121e-06	14306	ebi-a-GCST90016980	Gut microbiota abundance (genus Clostridium sensustricto1 id.1873)
967	rs73052258	G	A	0.0930178	0.0202658	1.71581e-06	14306	ebi-a-GCST90016981	Gut microbiota abundance (genus Collinsella id.815)
968	rs75672793	A	G	-0.108908	0.0240522	6.1355e-06	14306	ebi-a-GCST90016981	Gut microbiota abundance (genus Collinsella id.815)
969	rs62448871	C	A	-0.0540309	0.0120324	6.7825e-06	14306	ebi-a-GCST90016981	Gut microbiota abundance (genus Collinsella id.815)
970	rs11597285	G	T	-0.0537947	0.0120548	9.37605e-06	14306	ebi-a-GCST90016981	Gut microbiota abundance (genus Collinsella id.815)
971	rs10890671	C	T	0.0537401	0.0118848	6.52139e-06	14306	ebi-a-GCST90016981	Gut microbiota abundance (genus Collinsella id.815)
972	rs9541268	C	A	0.09597	0.0197312	8.79427e-07	14306	ebi-a-GCST90016981	Gut microbiota abundance (genus Collinsella id.815)
973	rs59414781	C	G	0.0668866	0.0149773	9.14724e-06	14306	ebi-a-GCST90016981	Gut microbiota abundance (genus Collinsella id.815)
974	rs12921100	T	A	-0.0563759	0.0127019	8.22565e-06	14306	ebi-a-GCST90016981	Gut microbiota abundance (genus Collinsella id.815)
975	rs2671662	G	C	0.0567751	0.011945	2.22039e-06	14306	ebi-a-GCST90016981	Gut microbiota abundance (genus Collinsella id.815)
976	rs149807560	C	A	-0.104264	0.0235841	7.09872e-06	14306	ebi-a-GCST90016981	Gut microbiota abundance (genus Collinsella id.815)
977	rs1496626	T	C	-0.0722307	0.01616	6.78172e-06	14306	ebi-a-GCST90016981	Gut microbiota abundance (genus Collinsella id.815)
978	rs2103510	G	A	0.0786551	0.0168217	2.42477e-06	14306	ebi-a-GCST90016981	Gut microbiota abundance (genus Collinsella id.815)
979	rs305411	A	G	0.129218	0.0264518	1.00907e-06	14306	ebi-a-GCST90016982	Gut microbiota abundance (genus Coprobacter id.949)
980	rs12996055	A	C	0.0921817	0.0209405	8.07644e-06	14306	ebi-a-GCST90016982	Gut microbiota abundance (genus Coprobacter id.949)
981	rs74919520	G	A	0.125703	0.0276296	5.76328e-06	14306	ebi-a-GCST90016982	Gut microbiota abundance (genus Coprobacter id.949)
982	rs3828477	G	T	-0.0912179	0.019569	2.88975e-06	14306	ebi-a-GCST90016982	Gut microbiota abundance (genus Coprobacter id.949)
983	rs55672356	T	A	-0.193354	0.0413815	2.73691e-06	14306	ebi-a-GCST90016982	Gut microbiota abundance (genus Coprobacter id.949)
984	rs28402691	T	C	0.110695	0.0251199	9.55675e-06	14306	ebi-a-GCST90016982	Gut microbiota abundance (genus Coprobacter id.949)
985	rs76001613	C	G	0.21591	0.0493019	9.12599e-06	14306	ebi-a-GCST90016982	Gut microbiota abundance (genus Coprobacter id.949)
986	rs72821405	T	C	-0.147365	0.0319978	4.75762e-06	14306	ebi-a-GCST90016982	Gut microbiota abundance (genus Coprobacter id.949)
987	rs213863	T	C	0.0887412	0.0188377	2.34882e-06	14306	ebi-a-GCST90016982	Gut microbiota abundance (genus Coprobacter id.949)
988	rs12684609	T	C	0.100827	0.0220366	6.10183e-06	14306	ebi-a-GCST90016982	Gut microbiota abundance (genus Coprobacter id.949)
989	rs143662916	C	T	0.253264	0.0540141	3.07249e-06	14306	ebi-a-GCST90016982	Gut microbiota abundance (genus Coprobacter id.949)
990	rs11532348	C	T	-0.103931	0.0226826	5.71189e-06	14306	ebi-a-GCST90016982	Gut microbiota abundance (genus Coprobacter id.949)
991	rs5011652	C	G	-0.0899597	0.020001	5.51049e-06	14306	ebi-a-GCST90016982	Gut microbiota abundance (genus Coprobacter id.949)
992	rs189356	G	A	0.0781125	0.0171916	6.26297e-06	14306	ebi-a-GCST90016982	Gut microbiota abundance (genus Coprobacter id.949)
993	rs1010560	C	A	0.0580232	0.0122722	1.95916e-06	14306	ebi-a-GCST90016983	Gut microbiota abundance (genus Coprococcus1 id.11301)
994	rs74101919	T	C	-0.0718988	0.0144651	1.0329e-06	14306	ebi-a-GCST90016983	Gut microbiota abundance (genus Coprococcus1 id.11301)
995	rs1519491	T	C	0.0499197	0.0113558	8.95282e-06	14306	ebi-a-GCST90016983	Gut microbiota abundance (genus Coprococcus1 id.11301)
996	rs73167075	T	C	0.0573137	0.0127573	8.5686e-06	14306	ebi-a-GCST90016983	Gut microbiota abundance (genus Coprococcus1 id.11301)
997	rs56405618	A	G	-0.08963	0.0186508	1.57195e-06	14306	ebi-a-GCST90016983	Gut microbiota abundance (genus Coprococcus1 id.11301)
998	rs1576241	A	G	-0.0510343	0.0109535	3.32859e-06	14306	ebi-a-GCST90016983	Gut microbiota abundance (genus Coprococcus1 id.11301)
999	rs7784490	G	C	0.0518543	0.0113136	4.55229e-06	14306	ebi-a-GCST90016983	Gut microbiota abundance (genus Coprococcus1 id.11301)
1000	rs946513	T	C	-0.205899	0.0460018	8.61847e-06	14306	ebi-a-GCST90016983	Gut microbiota abundance (genus Coprococcus1 id.11301)
1001	rs12794898	G	T	0.0903299	0.0197212	4.9153e-06	14306	ebi-a-GCST90016983	Gut microbiota abundance (genus Coprococcus1 id.11301)
1002	rs73031725	T	C	0.167591	0.0355224	1.97916e-06	14306	ebi-a-GCST90016983	Gut microbiota abundance (genus Coprococcus1 id.11301)
1003	rs12886051	G	C	-0.0521782	0.0118051	8.00774e-06	14306	ebi-a-GCST90016983	Gut microbiota abundance (genus Coprococcus1 id.11301)
1004	rs2907920	G	A	-0.0561173	0.0126824	7.65332e-06	14306	ebi-a-GCST90016983	Gut microbiota abundance (genus Coprococcus1 id.11301)
1005	rs4277593	G	A	-0.0585649	0.0109914	1.1397e-07	14306	ebi-a-GCST90016983	Gut microbiota abundance (genus Coprococcus1 id.11301)
1006	rs9426473	A	G	0.0727361	0.0161662	6.30681e-06	14306	ebi-a-GCST90016984	Gut microbiota abundance (genus Coprococcus2 id.11302)
1007	rs6677933	C	T	-0.0804405	0.0164216	1.185e-06	14306	ebi-a-GCST90016984	Gut microbiota abundance (genus Coprococcus2 id.11302)
1008	rs61823518	A	C	-0.0955381	0.0215724	6.68252e-06	14306	ebi-a-GCST90016984	Gut microbiota abundance (genus Coprococcus2 id.11302)
1009	rs12634070	T	C	0.0736486	0.0164921	9.95108e-06	14306	ebi-a-GCST90016984	Gut microbiota abundance (genus Coprococcus2 id.11302)
1010	rs72680320	T	C	-0.0649382	0.013919	2.27117e-06	14306	ebi-a-GCST90016984	Gut microbiota abundance (genus Coprococcus2 id.11302)
1011	rs10070053	A	G	0.0594312	0.0135375	7.64874e-06	14306	ebi-a-GCST90016984	Gut microbiota abundance (genus Coprococcus2 id.11302)
1012	rs2482516	C	T	0.0754415	0.0164619	4.72335e-06	14306	ebi-a-GCST90016984	Gut microbiota abundance (genus Coprococcus2 id.11302)
1013	rs35890118	A	G	-0.066536	0.0147661	8.25962e-06	14306	ebi-a-GCST90016984	Gut microbiota abundance (genus Coprococcus2 id.11302)
1014	rs1958519	T	A	0.0665288	0.0138558	1.57692e-06	14306	ebi-a-GCST90016984	Gut microbiota abundance (genus Coprococcus2 id.11302)
1015	rs59936925	A	T	0.117085	0.0233995	9.3754e-07	14306	ebi-a-GCST90016984	Gut microbiota abundance (genus Coprococcus2 id.11302)
1016	rs7521171	A	G	0.0596434	0.0129279	4.32245e-06	14306	ebi-a-GCST90016985	Gut microbiota abundance (genus Coprococcus3 id.11303)
1017	rs13394391	C	T	-0.0709302	0.0150918	2.20318e-06	14306	ebi-a-GCST90016985	Gut microbiota abundance (genus Coprococcus3 id.11303)
1018	rs13247359	G	A	0.051211	0.0113031	7.32605e-06	14306	ebi-a-GCST90016985	Gut microbiota abundance (genus Coprococcus3 id.11303)
1019	rs62481985	G	C	-0.0582385	0.0115052	4.17561e-07	14306	ebi-a-GCST90016985	Gut microbiota abundance (genus Coprococcus3 id.11303)
1020	rs10810043	G	A	-0.0515518	0.0115923	9.27428e-06	14306	ebi-a-GCST90016985	Gut microbiota abundance (genus Coprococcus3 id.11303)
1021	rs4575475	A	G	-0.0619514	0.0137787	7.04288e-06	14306	ebi-a-GCST90016985	Gut microbiota abundance (genus Coprococcus3 id.11303)
1022	rs11080344	C	T	0.0516921	0.0113054	4.78696e-06	14306	ebi-a-GCST90016985	Gut microbiota abundance (genus Coprococcus3 id.11303)
1023	rs11077359	C	T	0.0645443	0.0148833	9.63607e-06	14306	ebi-a-GCST90016985	Gut microbiota abundance (genus Coprococcus3 id.11303)
1024	rs8100692	T	C	0.0577411	0.0113476	4.16457e-07	14306	ebi-a-GCST90016985	Gut microbiota abundance (genus Coprococcus3 id.11303)
1025	rs178271	C	T	-0.145257	0.0294239	7.81088e-07	14306	ebi-a-GCST90016985	Gut microbiota abundance (genus Coprococcus3 id.11303)
1026	rs1582238	C	T	-0.0805036	0.0167257	1.56776e-06	14306	ebi-a-GCST90016986	Gut microbiota abundance (genus Defluviitaleaceae UCG011 id.11287)
1027	rs9725395	A	G	-0.13834	0.029554	3.51925e-06	14306	ebi-a-GCST90016986	Gut microbiota abundance (genus Defluviitaleaceae UCG011 id.11287)
1028	rs4677103	A	G	0.0977912	0.0197263	9.59555e-07	14306	ebi-a-GCST90016986	Gut microbiota abundance (genus Defluviitaleaceae UCG011 id.11287)
1029	rs2892880	G	A	0.0817755	0.0181686	6.82889e-06	14306	ebi-a-GCST90016986	Gut microbiota abundance (genus Defluviitaleaceae UCG011 id.11287)
1030	rs72731813	C	T	-0.147383	0.0293796	4.33112e-07	14306	ebi-a-GCST90016986	Gut microbiota abundance (genus Defluviitaleaceae UCG011 id.11287)
1031	rs28696126	T	A	0.106503	0.0238473	6.62811e-06	14306	ebi-a-GCST90016986	Gut microbiota abundance (genus Defluviitaleaceae UCG011 id.11287)
1032	rs112893842	T	C	0.11381	0.0232806	1.44534e-06	14306	ebi-a-GCST90016986	Gut microbiota abundance (genus Defluviitaleaceae UCG011 id.11287)
1033	rs4344384	T	G	-0.0715978	0.0156309	4.83237e-06	14306	ebi-a-GCST90016986	Gut microbiota abundance (genus Defluviitaleaceae UCG011 id.11287)
1034	rs55658617	T	C	0.174369	0.0362226	2.15293e-06	14306	ebi-a-GCST90016986	Gut microbiota abundance (genus Defluviitaleaceae UCG011 id.11287)
1035	rs9608282	T	G	0.142939	0.0299793	2.52046e-06	14306	ebi-a-GCST90016986	Gut microbiota abundance (genus Defluviitaleaceae UCG011 id.11287)
1036	rs12031543	T	C	-0.127185	0.0281887	6.54757e-06	14306	ebi-a-GCST90016987	Gut microbiota abundance (genus Desulfovibrio id.3173)
1037	rs16863365	A	G	0.109402	0.0226964	1.79449e-06	14306	ebi-a-GCST90016987	Gut microbiota abundance (genus Desulfovibrio id.3173)
1038	rs13066142	G	A	0.119141	0.0250891	3.78669e-06	14306	ebi-a-GCST90016987	Gut microbiota abundance (genus Desulfovibrio id.3173)
1039	rs2456226	A	C	0.0854927	0.0172749	8.5487e-07	14306	ebi-a-GCST90016987	Gut microbiota abundance (genus Desulfovibrio id.3173)
1040	rs6580353	T	C	0.0770979	0.0169735	4.93856e-06	14306	ebi-a-GCST90016987	Gut microbiota abundance (genus Desulfovibrio id.3173)
1041	rs2853179	T	C	-0.0811971	0.0174234	2.42438e-06	14306	ebi-a-GCST90016987	Gut microbiota abundance (genus Desulfovibrio id.3173)
1042	rs72647089	T	G	-0.106594	0.0239337	8.29755e-06	14306	ebi-a-GCST90016987	Gut microbiota abundance (genus Desulfovibrio id.3173)
1043	rs2032031	G	A	0.0654931	0.0148681	9.14282e-06	14306	ebi-a-GCST90016987	Gut microbiota abundance (genus Desulfovibrio id.3173)
1044	rs2590913	A	G	-0.154496	0.0339396	6.65426e-06	14306	ebi-a-GCST90016987	Gut microbiota abundance (genus Desulfovibrio id.3173)
1045	rs11160353	A	T	0.0691756	0.0147285	2.70302e-06	14306	ebi-a-GCST90016987	Gut microbiota abundance (genus Desulfovibrio id.3173)
1046	rs4797774	A	G	-0.212582	0.0470044	5.64313e-06	14306	ebi-a-GCST90016987	Gut microbiota abundance (genus Desulfovibrio id.3173)
1047	rs75416973	A	G	0.0727223	0.016451	9.46085e-06	14306	ebi-a-GCST90016988	Gut microbiota abundance (genus Dialister id.2183)
1048	rs764177	C	A	-0.0601454	0.0135366	9.60771e-06	14306	ebi-a-GCST90016988	Gut microbiota abundance (genus Dialister id.2183)
1049	rs10938938	A	G	0.0773514	0.0170915	7.37055e-06	14306	ebi-a-GCST90016988	Gut microbiota abundance (genus Dialister id.2183)
1050	rs2435610	A	C	0.0647132	0.0143314	5.93267e-06	14306	ebi-a-GCST90016988	Gut microbiota abundance (genus Dialister id.2183)
1051	rs11166701	G	A	-0.0655301	0.013186	5.50744e-07	14306	ebi-a-GCST90016988	Gut microbiota abundance (genus Dialister id.2183)
1052	rs76680460	G	A	-0.161296	0.0364332	8.19219e-06	14306	ebi-a-GCST90016988	Gut microbiota abundance (genus Dialister id.2183)
1053	rs4747450	C	A	0.0668509	0.0147685	5.83727e-06	14306	ebi-a-GCST90016988	Gut microbiota abundance (genus Dialister id.2183)
1054	rs517089	T	A	0.076227	0.0170411	5.1363e-06	14306	ebi-a-GCST90016988	Gut microbiota abundance (genus Dialister id.2183)
1055	rs4753063	A	G	0.0596297	0.0130052	4.8568e-06	14306	ebi-a-GCST90016988	Gut microbiota abundance (genus Dialister id.2183)
1056	rs10138457	T	C	-0.113054	0.0261933	7.88116e-06	14306	ebi-a-GCST90016988	Gut microbiota abundance (genus Dialister id.2183)
1057	rs11071887	T	C	0.0662403	0.0146315	5.91412e-06	14306	ebi-a-GCST90016988	Gut microbiota abundance (genus Dialister id.2183)
1058	rs2314294	T	C	0.0865932	0.0193719	8.07904e-06	14306	ebi-a-GCST90016988	Gut microbiota abundance (genus Dialister id.2183)
1059	rs345219	G	T	0.0497368	0.0112621	8.80055e-06	14306	ebi-a-GCST90016989	Gut microbiota abundance (genus Dorea id.1997)
1060	rs1899291	T	C	-0.0697217	0.0150285	4.56688e-06	14306	ebi-a-GCST90016989	Gut microbiota abundance (genus Dorea id.1997)
1061	rs73729431	C	T	-0.13745	0.0299983	3.16738e-06	14306	ebi-a-GCST90016989	Gut microbiota abundance (genus Dorea id.1997)
1062	rs12216169	T	A	0.0881722	0.0193683	5.33126e-06	14306	ebi-a-GCST90016989	Gut microbiota abundance (genus Dorea id.1997)
1063	rs3005511	G	A	-0.0516127	0.0112852	5.28701e-06	14306	ebi-a-GCST90016989	Gut microbiota abundance (genus Dorea id.1997)
1064	rs12537781	T	C	-0.055544	0.0125223	9.15145e-06	14306	ebi-a-GCST90016989	Gut microbiota abundance (genus Dorea id.1997)
1065	rs62503162	A	G	-0.0974091	0.0194379	7.46603e-07	14306	ebi-a-GCST90016989	Gut microbiota abundance (genus Dorea id.1997)
1066	rs13279148	G	A	0.0715309	0.0150878	2.25284e-06	14306	ebi-a-GCST90016989	Gut microbiota abundance (genus Dorea id.1997)
1067	rs62583469	T	A	-0.0634136	0.0142227	5.77511e-06	14306	ebi-a-GCST90016989	Gut microbiota abundance (genus Dorea id.1997)
1068	rs3752849	G	A	0.163846	0.036608	7.68051e-06	14306	ebi-a-GCST90016989	Gut microbiota abundance (genus Dorea id.1997)
1069	rs11150408	G	T	-0.0488254	0.0109063	7.05781e-06	14306	ebi-a-GCST90016989	Gut microbiota abundance (genus Dorea id.1997)
1070	rs4793307	C	T	0.0574165	0.0122472	4.00691e-06	14306	ebi-a-GCST90016989	Gut microbiota abundance (genus Dorea id.1997)
1071	rs112205261	T	C	-0.188618	0.0403613	3.34649e-06	14306	ebi-a-GCST90016990	Gut microbiota abundance (genus Eggerthella id.819)
1072	rs3851328	G	T	0.107774	0.0236527	4.1759e-06	14306	ebi-a-GCST90016990	Gut microbiota abundance (genus Eggerthella id.819)
1073	rs6430926	T	C	-0.0879736	0.0197127	8.37124e-06	14306	ebi-a-GCST90016990	Gut microbiota abundance (genus Eggerthella id.819)
1074	rs13070736	A	C	-0.121331	0.0272024	7.61921e-06	14306	ebi-a-GCST90016990	Gut microbiota abundance (genus Eggerthella id.819)
1075	rs2877457	G	A	-0.093486	0.0210208	9.02714e-06	14306	ebi-a-GCST90016990	Gut microbiota abundance (genus Eggerthella id.819)
1076	rs2240838	G	A	-0.0980582	0.0197653	7.36207e-07	14306	ebi-a-GCST90016990	Gut microbiota abundance (genus Eggerthella id.819)
1077	rs1784446	A	G	-0.0907728	0.0198096	5.2313e-06	14306	ebi-a-GCST90016990	Gut microbiota abundance (genus Eggerthella id.819)
1078	rs67490567	T	C	0.108495	0.0245457	8.94211e-06	14306	ebi-a-GCST90016990	Gut microbiota abundance (genus Eggerthella id.819)
1079	rs4985746	A	G	-0.110522	0.0247653	5.71465e-06	14306	ebi-a-GCST90016990	Gut microbiota abundance (genus Eggerthella id.819)
1080	rs76663501	C	T	0.175349	0.0378576	4.8257e-06	14306	ebi-a-GCST90016990	Gut microbiota abundance (genus Eggerthella id.819)
1081	rs2223081	A	G	-0.102572	0.0221108	3.88893e-06	14306	ebi-a-GCST90016990	Gut microbiota abundance (genus Eggerthella id.819)
1082	rs12710729	C	A	0.0893384	0.0199069	9.84419e-06	14306	ebi-a-GCST90016991	Gut microbiota abundance (genus Eisenbergiella id.11304)
1083	rs1553971	T	G	0.120965	0.0263054	5.26842e-06	14306	ebi-a-GCST90016991	Gut microbiota abundance (genus Eisenbergiella id.11304)
1084	rs11938607	C	T	-0.0978125	0.0216636	8.21826e-06	14306	ebi-a-GCST90016991	Gut microbiota abundance (genus Eisenbergiella id.11304)
1085	rs13258851	A	G	0.137001	0.0302124	7.7464e-06	14306	ebi-a-GCST90016991	Gut microbiota abundance (genus Eisenbergiella id.11304)
1086	rs3812426	A	G	-0.106447	0.0224159	2.71688e-06	14306	ebi-a-GCST90016991	Gut microbiota abundance (genus Eisenbergiella id.11304)
1087	rs12257723	A	C	-0.0952742	0.0211569	8.85116e-06	14306	ebi-a-GCST90016991	Gut microbiota abundance (genus Eisenbergiella id.11304)
1088	rs11027642	C	T	0.129006	0.0284844	4.9187e-06	14306	ebi-a-GCST90016991	Gut microbiota abundance (genus Eisenbergiella id.11304)
1089	rs12278566	T	A	-0.121065	0.0251658	1.65002e-06	14306	ebi-a-GCST90016991	Gut microbiota abundance (genus Eisenbergiella id.11304)
1090	rs2683098	T	C	-0.107319	0.022515	2.23748e-06	14306	ebi-a-GCST90016991	Gut microbiota abundance (genus Eisenbergiella id.11304)
1091	rs1508033	A	C	0.091546	0.0195787	3.22887e-06	14306	ebi-a-GCST90016991	Gut microbiota abundance (genus Eisenbergiella id.11304)
1092	rs11079158	T	C	0.100627	0.022546	7.34852e-06	14306	ebi-a-GCST90016991	Gut microbiota abundance (genus Eisenbergiella id.11304)
1093	rs4462860	G	A	0.0939071	0.0201104	4.16217e-06	14306	ebi-a-GCST90016991	Gut microbiota abundance (genus Eisenbergiella id.11304)
1094	rs114731706	T	G	0.182308	0.0382298	2.1734e-06	14306	ebi-a-GCST90016992	Gut microbiota abundance (genus Enterorhabdus id.820)
1095	rs77655283	G	A	0.132988	0.0298306	5.88044e-06	14306	ebi-a-GCST90016992	Gut microbiota abundance (genus Enterorhabdus id.820)
1096	rs11098863	A	T	0.0966008	0.0162677	3.05647e-09	14306	ebi-a-GCST90016992	Gut microbiota abundance (genus Enterorhabdus id.820)
1097	rs9470637	T	A	0.0755513	0.0166263	5.69626e-06	14306	ebi-a-GCST90016992	Gut microbiota abundance (genus Enterorhabdus id.820)
1098	rs2051957	C	T	0.0843291	0.0189864	8.89857e-06	14306	ebi-a-GCST90016992	Gut microbiota abundance (genus Enterorhabdus id.820)
1099	rs10098492	T	C	0.132323	0.0293688	6.40575e-06	14306	ebi-a-GCST90016992	Gut microbiota abundance (genus Enterorhabdus id.820)
1100	rs7923280	T	A	-0.0860019	0.0169148	5.23854e-07	14306	ebi-a-GCST90016992	Gut microbiota abundance (genus Enterorhabdus id.820)
1101	rs3017103	G	A	-0.0980897	0.0208995	2.94042e-06	14306	ebi-a-GCST90016992	Gut microbiota abundance (genus Enterorhabdus id.820)
1102	rs73331712	T	C	0.26199	0.055123	4.8492e-06	14306	ebi-a-GCST90016992	Gut microbiota abundance (genus Enterorhabdus id.820)
1103	rs61806970	C	T	0.142548	0.0320688	9.09411e-06	14306	ebi-a-GCST90016993	Gut microbiota abundance (genus Erysipelatoclostridium id.11381)
1104	rs710230	C	T	-0.143381	0.0281514	6.33126e-07	14306	ebi-a-GCST90016993	Gut microbiota abundance (genus Erysipelatoclostridium id.11381)
1105	rs1434153	G	A	-0.0684526	0.0152443	6.85299e-06	14306	ebi-a-GCST90016993	Gut microbiota abundance (genus Erysipelatoclostridium id.11381)
1106	rs4697572	A	G	-0.0810636	0.0163308	7.59347e-07	14306	ebi-a-GCST90016993	Gut microbiota abundance (genus Erysipelatoclostridium id.11381)
1107	rs340991	A	G	-0.0740482	0.0158891	3.74938e-06	14306	ebi-a-GCST90016993	Gut microbiota abundance (genus Erysipelatoclostridium id.11381)
1108	rs17804233	C	T	0.0662914	0.0144203	4.58606e-06	14306	ebi-a-GCST90016993	Gut microbiota abundance (genus Erysipelatoclostridium id.11381)
1109	rs3804326	A	G	0.14147	0.0336352	9.85281e-06	14306	ebi-a-GCST90016993	Gut microbiota abundance (genus Erysipelatoclostridium id.11381)
1110	rs6474512	C	A	-0.067015	0.0143201	3.01544e-06	14306	ebi-a-GCST90016993	Gut microbiota abundance (genus Erysipelatoclostridium id.11381)
1111	rs622418	A	G	-0.0668051	0.0143224	3.68154e-06	14306	ebi-a-GCST90016993	Gut microbiota abundance (genus Erysipelatoclostridium id.11381)
1112	rs16936671	C	T	-0.0968026	0.0217883	6.0431e-06	14306	ebi-a-GCST90016993	Gut microbiota abundance (genus Erysipelatoclostridium id.11381)
1113	rs58236560	G	T	-0.111157	0.0234426	2.16118e-06	14306	ebi-a-GCST90016993	Gut microbiota abundance (genus Erysipelatoclostridium id.11381)
1114	rs2901723	A	C	-0.0641339	0.0144295	8.79468e-06	14306	ebi-a-GCST90016993	Gut microbiota abundance (genus Erysipelatoclostridium id.11381)
1115	rs9590927	A	G	0.0646003	0.0143479	6.39043e-06	14306	ebi-a-GCST90016993	Gut microbiota abundance (genus Erysipelatoclostridium id.11381)
1116	rs7221249	G	A	-0.0839861	0.0142741	4.30953e-09	14306	ebi-a-GCST90016993	Gut microbiota abundance (genus Erysipelatoclostridium id.11381)
1117	rs34528142	C	G	-0.0875551	0.0195556	6.12703e-06	14306	ebi-a-GCST90016993	Gut microbiota abundance (genus Erysipelatoclostridium id.11381)
1118	rs45480394	T	G	-0.0687134	0.0151835	7.66161e-06	14306	ebi-a-GCST90016993	Gut microbiota abundance (genus Erysipelatoclostridium id.11381)
1119	rs75949021	T	C	-0.169667	0.0374238	3.57511e-06	14306	ebi-a-GCST90016994	Gut microbiota abundance (genus Erysipelotrichaceae UCG003 id.11384)
1120	rs2798105	A	G	-0.100851	0.0222045	8.24499e-06	14306	ebi-a-GCST90016995	Gut microbiota abundance (genus Escherichia Shigella id.3504)
1121	rs57024273	T	C	0.0626172	0.0139919	9.70465e-06	14306	ebi-a-GCST90016995	Gut microbiota abundance (genus Escherichia Shigella id.3504)
1122	rs11706043	T	A	0.075657	0.0164155	5.87273e-06	14306	ebi-a-GCST90016995	Gut microbiota abundance (genus Escherichia Shigella id.3504)
1123	rs118526	A	C	0.0594401	0.013598	7.99558e-06	14306	ebi-a-GCST90016995	Gut microbiota abundance (genus Escherichia Shigella id.3504)
1124	rs113513883	A	G	0.172283	0.038041	5.27716e-06	14306	ebi-a-GCST90016995	Gut microbiota abundance (genus Escherichia Shigella id.3504)
1125	rs4731451	G	A	-0.0609885	0.0135157	7.47309e-06	14306	ebi-a-GCST90016995	Gut microbiota abundance (genus Escherichia Shigella id.3504)
1126	rs2267739	G	C	0.115505	0.0237628	1.42479e-06	14306	ebi-a-GCST90016995	Gut microbiota abundance (genus Escherichia Shigella id.3504)
1127	rs592299	T	C	-0.0592004	0.0129486	4.76925e-06	14306	ebi-a-GCST90016995	Gut microbiota abundance (genus Escherichia Shigella id.3504)
1128	rs117092367	A	T	0.117362	0.0264533	9.65028e-06	14306	ebi-a-GCST90016995	Gut microbiota abundance (genus Escherichia Shigella id.3504)
1129	rs1154904	G	A	0.0613376	0.0130644	3.03753e-06	14306	ebi-a-GCST90016995	Gut microbiota abundance (genus Escherichia Shigella id.3504)
1130	rs113127095	A	G	0.151009	0.0323434	3.3335e-06	14306	ebi-a-GCST90016995	Gut microbiota abundance (genus Escherichia Shigella id.3504)
1131	rs35555519	C	G	0.101976	0.0222883	4.92334e-06	14306	ebi-a-GCST90016995	Gut microbiota abundance (genus Escherichia Shigella id.3504)
1132	rs112767262	T	C	0.0732963	0.0163589	8.20635e-06	14306	ebi-a-GCST90016995	Gut microbiota abundance (genus Escherichia Shigella id.3504)
1133	rs7502686	G	C	-0.136384	0.0302576	5.90391e-06	14306	ebi-a-GCST90016995	Gut microbiota abundance (genus Escherichia Shigella id.3504)
1134	rs73208162	A	G	-0.119296	0.024839	2.19392e-06	14306	ebi-a-GCST90016995	Gut microbiota abundance (genus Escherichia Shigella id.3504)
1135	rs12151423	G	A	-0.101329	0.0227324	9.27043e-06	14306	ebi-a-GCST90016996	Gut microbiota abundance (genus Eubacterium brachy group id.11296)
1136	rs4862235	A	G	-0.104806	0.0225751	3.73147e-06	14306	ebi-a-GCST90016996	Gut microbiota abundance (genus Eubacterium brachy group id.11296)
1137	rs73199919	T	C	-0.236717	0.0531335	8.1553e-06	14306	ebi-a-GCST90016996	Gut microbiota abundance (genus Eubacterium brachy group id.11296)
1138	rs13139592	T	C	-0.145997	0.0327192	7.96746e-06	14306	ebi-a-GCST90016996	Gut microbiota abundance (genus Eubacterium brachy group id.11296)
1139	rs62348779	T	C	-0.201481	0.043286	3.7812e-06	14306	ebi-a-GCST90016996	Gut microbiota abundance (genus Eubacterium brachy group id.11296)
1140	rs2913110	T	C	-0.105143	0.022942	4.55806e-06	14306	ebi-a-GCST90016996	Gut microbiota abundance (genus Eubacterium brachy group id.11296)
1141	rs112617308	T	C	-0.170873	0.0362844	2.38035e-06	14306	ebi-a-GCST90016996	Gut microbiota abundance (genus Eubacterium brachy group id.11296)
1142	rs6591893	A	G	-0.108225	0.0240319	7.34345e-06	14306	ebi-a-GCST90016996	Gut microbiota abundance (genus Eubacterium brachy group id.11296)
1143	rs1384962	G	A	-0.120888	0.0266264	6.99294e-06	14306	ebi-a-GCST90016996	Gut microbiota abundance (genus Eubacterium brachy group id.11296)
1144	rs720439	G	A	0.111927	0.0251252	7.0283e-06	14306	ebi-a-GCST90016996	Gut microbiota abundance (genus Eubacterium brachy group id.11296)
1145	rs9613196	T	A	-0.238718	0.0528561	4.98781e-06	14306	ebi-a-GCST90016996	Gut microbiota abundance (genus Eubacterium brachy group id.11296)
1146	rs115325767	G	C	0.0783322	0.0174719	2.62198e-06	14306	ebi-a-GCST90016997	Gut microbiota abundance (genus Eubacterium coprostanoligenes group id.11375)
1147	rs79895140	T	C	-0.0641017	0.0141153	8.61807e-06	14306	ebi-a-GCST90016997	Gut microbiota abundance (genus Eubacterium coprostanoligenes group id.11375)
1148	rs6762473	A	C	-0.0521584	0.0112353	4.26108e-06	14306	ebi-a-GCST90016997	Gut microbiota abundance (genus Eubacterium coprostanoligenes group id.11375)
1149	rs11720857	C	T	0.0630776	0.0144485	9.26254e-06	14306	ebi-a-GCST90016997	Gut microbiota abundance (genus Eubacterium coprostanoligenes group id.11375)
1150	rs76898927	G	A	0.123055	0.0266375	4.78983e-06	14306	ebi-a-GCST90016997	Gut microbiota abundance (genus Eubacterium coprostanoligenes group id.11375)
1151	rs1020520	T	G	-0.0590705	0.0132929	8.88976e-06	14306	ebi-a-GCST90016997	Gut microbiota abundance (genus Eubacterium coprostanoligenes group id.11375)
1152	rs17159861	C	T	0.0962228	0.0168388	1.03786e-08	14306	ebi-a-GCST90016997	Gut microbiota abundance (genus Eubacterium coprostanoligenes group id.11375)
1153	rs4717831	T	A	-0.0786783	0.0174038	9.1772e-06	14306	ebi-a-GCST90016997	Gut microbiota abundance (genus Eubacterium coprostanoligenes group id.11375)
1154	rs9648214	T	C	-0.0828719	0.016431	2.52029e-07	14306	ebi-a-GCST90016997	Gut microbiota abundance (genus Eubacterium coprostanoligenes group id.11375)
1155	rs2644213	A	G	-0.0538845	0.0121245	9.85644e-06	14306	ebi-a-GCST90016997	Gut microbiota abundance (genus Eubacterium coprostanoligenes group id.11375)
1156	rs10444197	A	G	-0.0505823	0.0113455	5.98467e-06	14306	ebi-a-GCST90016997	Gut microbiota abundance (genus Eubacterium coprostanoligenes group id.11375)
1157	rs11052069	C	T	-0.0477832	0.0107833	9.37951e-06	14306	ebi-a-GCST90016997	Gut microbiota abundance (genus Eubacterium coprostanoligenes group id.11375)
1158	rs12906958	C	T	-0.0533159	0.0115935	4.348e-06	14306	ebi-a-GCST90016997	Gut microbiota abundance (genus Eubacterium coprostanoligenes group id.11375)
1159	rs62024432	C	T	-0.0769698	0.0172101	7.50205e-06	14306	ebi-a-GCST90016997	Gut microbiota abundance (genus Eubacterium coprostanoligenes group id.11375)
1160	rs4076415	G	T	-0.0515152	0.0110294	1.98976e-06	14306	ebi-a-GCST90016997	Gut microbiota abundance (genus Eubacterium coprostanoligenes group id.11375)
1161	rs72839198	C	G	0.155659	0.0375612	3.13914e-06	14306	ebi-a-GCST90016998	Gut microbiota abundance (genus Eubacterium eligens group id.14372)
1162	rs56080211	T	C	-0.123093	0.0282743	9.14282e-06	14306	ebi-a-GCST90016998	Gut microbiota abundance (genus Eubacterium eligens group id.14372)
1163	rs11730852	A	C	-0.0877679	0.0197674	5.93636e-06	14306	ebi-a-GCST90016998	Gut microbiota abundance (genus Eubacterium eligens group id.14372)
1164	rs6923695	T	G	0.103268	0.0229525	4.87405e-06	14306	ebi-a-GCST90016998	Gut microbiota abundance (genus Eubacterium eligens group id.14372)
1165	rs12719051	A	G	0.0916626	0.0208183	7.11771e-06	14306	ebi-a-GCST90016998	Gut microbiota abundance (genus Eubacterium eligens group id.14372)
1166	rs265534	T	G	-0.0563756	0.0120127	2.26757e-06	14306	ebi-a-GCST90016998	Gut microbiota abundance (genus Eubacterium eligens group id.14372)
1167	rs182318	G	A	-0.0824941	0.0195615	8.39827e-06	14306	ebi-a-GCST90016998	Gut microbiota abundance (genus Eubacterium eligens group id.14372)
1168	rs2200429	A	G	-0.0888825	0.0198479	5.29724e-06	14306	ebi-a-GCST90016998	Gut microbiota abundance (genus Eubacterium eligens group id.14372)
1169	rs158115	G	C	0.0915271	0.0190611	9.74182e-06	14306	ebi-a-GCST90016998	Gut microbiota abundance (genus Eubacterium eligens group id.14372)
1170	rs74606150	C	G	-0.196454	0.042565	4.24502e-06	14306	ebi-a-GCST90016998	Gut microbiota abundance (genus Eubacterium eligens group id.14372)
1171	rs4583233	A	C	0.0670205	0.0128122	2.83851e-07	14306	ebi-a-GCST90016998	Gut microbiota abundance (genus Eubacterium eligens group id.14372)
1172	rs3771393	T	C	-0.130842	0.0266671	7.37904e-07	14306	ebi-a-GCST90016999	Gut microbiota abundance (genus Eubacterium fissicatena group id.14373)
1173	rs1768152	C	T	-0.139489	0.0316186	8.70062e-06	14306	ebi-a-GCST90016999	Gut microbiota abundance (genus Eubacterium fissicatena group id.14373)
1174	rs6934739	A	G	0.111463	0.0252788	9.75326e-06	14306	ebi-a-GCST90016999	Gut microbiota abundance (genus Eubacterium fissicatena group id.14373)
1175	rs151257695	A	G	0.20951	0.0454847	3.09678e-06	14306	ebi-a-GCST90016999	Gut microbiota abundance (genus Eubacterium fissicatena group id.14373)
1176	rs2733072	G	A	0.109644	0.0228306	1.49091e-06	14306	ebi-a-GCST90016999	Gut microbiota abundance (genus Eubacterium fissicatena group id.14373)
1177	rs11818408	G	A	0.10585	0.0237114	8.20012e-06	14306	ebi-a-GCST90016999	Gut microbiota abundance (genus Eubacterium fissicatena group id.14373)
1178	rs7104872	G	A	0.138612	0.0291906	2.73149e-06	14306	ebi-a-GCST90016999	Gut microbiota abundance (genus Eubacterium fissicatena group id.14373)
1179	rs10147907	T	G	0.172263	0.039601	8.27237e-06	14306	ebi-a-GCST90016999	Gut microbiota abundance (genus Eubacterium fissicatena group id.14373)
1180	rs11876297	T	C	0.131469	0.0281712	2.66557e-06	14306	ebi-a-GCST90016999	Gut microbiota abundance (genus Eubacterium fissicatena group id.14373)
1181	rs10798999	C	T	0.0601661	0.0126752	2.60555e-06	14306	ebi-a-GCST90017000	Gut microbiota abundance (genus Eubacterium hallii group id.11338)
1182	rs17474256	G	A	0.0810805	0.0184573	9.45453e-06	14306	ebi-a-GCST90017000	Gut microbiota abundance (genus Eubacterium hallii group id.11338)
1183	rs6550770	C	T	0.198087	0.0443545	4.82303e-06	14306	ebi-a-GCST90017000	Gut microbiota abundance (genus Eubacterium hallii group id.11338)
1184	rs949971	T	G	-0.0540164	0.0116101	3.29003e-06	14306	ebi-a-GCST90017000	Gut microbiota abundance (genus Eubacterium hallii group id.11338)
1185	rs28584818	A	G	0.126115	0.0268627	4.43231e-06	14306	ebi-a-GCST90017000	Gut microbiota abundance (genus Eubacterium hallii group id.11338)
1186	rs138531890	A	G	0.153138	0.0349456	5.43063e-06	14306	ebi-a-GCST90017000	Gut microbiota abundance (genus Eubacterium hallii group id.11338)
1187	rs17074066	T	C	-0.0813986	0.0189272	9.3491e-06	14306	ebi-a-GCST90017000	Gut microbiota abundance (genus Eubacterium hallii group id.11338)
1188	rs13116360	T	C	0.154124	0.0297185	2.9449e-07	14306	ebi-a-GCST90017000	Gut microbiota abundance (genus Eubacterium hallii group id.11338)
1189	rs60254196	G	A	0.0522832	0.0111865	2.69675e-06	14306	ebi-a-GCST90017000	Gut microbiota abundance (genus Eubacterium hallii group id.11338)
1190	rs10808115	C	A	0.0504747	0.0109922	4.42446e-06	14306	ebi-a-GCST90017000	Gut microbiota abundance (genus Eubacterium hallii group id.11338)
1191	rs10501370	C	T	-0.115589	0.0252489	5.41914e-06	14306	ebi-a-GCST90017000	Gut microbiota abundance (genus Eubacterium hallii group id.11338)
1192	rs78056098	G	T	-0.0507411	0.0113758	8.2882e-06	14306	ebi-a-GCST90017000	Gut microbiota abundance (genus Eubacterium hallii group id.11338)
1193	rs117748144	T	C	-0.126582	0.028712	7.85995e-06	14306	ebi-a-GCST90017000	Gut microbiota abundance (genus Eubacterium hallii group id.11338)
1194	rs74018587	C	T	0.208943	0.043822	3.70254e-06	14306	ebi-a-GCST90017000	Gut microbiota abundance (genus Eubacterium hallii group id.11338)
1195	rs630939	C	T	-0.0508914	0.0114352	9.15756e-06	14306	ebi-a-GCST90017000	Gut microbiota abundance (genus Eubacterium hallii group id.11338)
1196	rs281379	A	G	-0.0499523	0.0112153	9.32803e-06	14306	ebi-a-GCST90017000	Gut microbiota abundance (genus Eubacterium hallii group id.11338)
1197	rs9425984	T	C	-0.130234	0.0292347	7.20676e-06	14306	ebi-a-GCST90017001	Gut microbiota abundance (genus Eubacterium nodatum group id.11297)
1198	rs7880204	T	C	-0.125454	0.0275303	6.8388e-06	14306	ebi-a-GCST90017001	Gut microbiota abundance (genus Eubacterium nodatum group id.11297)
1199	rs6818880	G	A	0.110081	0.0245964	7.82546e-06	14306	ebi-a-GCST90017001	Gut microbiota abundance (genus Eubacterium nodatum group id.11297)
1200	rs10458299	T	C	-0.187753	0.041969	8.3672e-06	14306	ebi-a-GCST90017001	Gut microbiota abundance (genus Eubacterium nodatum group id.11297)
1201	rs10263623	C	T	0.193496	0.0439023	8.90697e-06	14306	ebi-a-GCST90017001	Gut microbiota abundance (genus Eubacterium nodatum group id.11297)
1202	rs7827125	C	T	0.1223	0.0271331	7.17348e-06	14306	ebi-a-GCST90017001	Gut microbiota abundance (genus Eubacterium nodatum group id.11297)
1203	rs113893692	C	T	-0.185107	0.0403573	5.75705e-06	14306	ebi-a-GCST90017001	Gut microbiota abundance (genus Eubacterium nodatum group id.11297)
1204	rs77910827	C	T	0.201788	0.0413568	9.05378e-07	14306	ebi-a-GCST90017001	Gut microbiota abundance (genus Eubacterium nodatum group id.11297)
1205	rs11006576	A	G	-0.110167	0.024593	7.98656e-06	14306	ebi-a-GCST90017001	Gut microbiota abundance (genus Eubacterium nodatum group id.11297)
1206	rs61841040	G	T	0.160621	0.0341609	3.56139e-06	14306	ebi-a-GCST90017001	Gut microbiota abundance (genus Eubacterium nodatum group id.11297)
1207	rs34297067	A	G	-0.186907	0.0341475	6.59781e-08	14306	ebi-a-GCST90017001	Gut microbiota abundance (genus Eubacterium nodatum group id.11297)
1208	rs12129908	A	C	-0.0893273	0.0198333	5.79522e-06	14306	ebi-a-GCST90017002	Gut microbiota abundance (genus Eubacterium oxidoreducens group id.11339)
1209	rs2973294	G	T	0.0923559	0.0195439	2.38836e-06	14306	ebi-a-GCST90017002	Gut microbiota abundance (genus Eubacterium oxidoreducens group id.11339)
1210	rs1425962	C	G	-0.0906104	0.0200612	7.32285e-06	14306	ebi-a-GCST90017002	Gut microbiota abundance (genus Eubacterium oxidoreducens group id.11339)
1211	rs440215	T	C	-0.0932766	0.0195294	1.65406e-06	14306	ebi-a-GCST90017002	Gut microbiota abundance (genus Eubacterium oxidoreducens group id.11339)
1212	rs12423772	G	T	0.14098	0.0295029	2.62924e-06	14306	ebi-a-GCST90017002	Gut microbiota abundance (genus Eubacterium oxidoreducens group id.11339)
1213	rs34561138	G	A	0.216145	0.045992	2.51166e-06	14306	ebi-a-GCST90017002	Gut microbiota abundance (genus Eubacterium oxidoreducens group id.11339)
1214	rs143694765	T	C	0.0870025	0.019779	9.75371e-06	14306	ebi-a-GCST90017003	Gut microbiota abundance (genus Eubacterium rectale group id.14374)
1215	rs3980709	A	T	-0.0622701	0.0140572	6.8552e-06	14306	ebi-a-GCST90017003	Gut microbiota abundance (genus Eubacterium rectale group id.14374)
1216	rs10797540	A	G	0.0503179	0.0108389	3.53387e-06	14306	ebi-a-GCST90017003	Gut microbiota abundance (genus Eubacterium rectale group id.14374)
1217	rs314726	T	C	0.0528824	0.0109486	1.37965e-06	14306	ebi-a-GCST90017003	Gut microbiota abundance (genus Eubacterium rectale group id.14374)
1218	rs10248854	C	A	-0.0527827	0.0113464	4.20678e-06	14306	ebi-a-GCST90017003	Gut microbiota abundance (genus Eubacterium rectale group id.14374)
1219	rs62547233	A	G	0.0536319	0.0120201	9.89829e-06	14306	ebi-a-GCST90017003	Gut microbiota abundance (genus Eubacterium rectale group id.14374)
1220	rs59427698	A	G	-0.0576035	0.0130853	5.36908e-06	14306	ebi-a-GCST90017003	Gut microbiota abundance (genus Eubacterium rectale group id.14374)
1221	rs2884897	A	G	-0.129364	0.0289021	6.44421e-06	14306	ebi-a-GCST90017003	Gut microbiota abundance (genus Eubacterium rectale group id.14374)
1222	rs10892089	C	G	-0.0635522	0.0140072	6.21828e-06	14306	ebi-a-GCST90017003	Gut microbiota abundance (genus Eubacterium rectale group id.14374)
1223	rs117151453	G	C	-0.113141	0.0243541	1.84434e-06	14306	ebi-a-GCST90017003	Gut microbiota abundance (genus Eubacterium rectale group id.14374)
1224	rs35398954	A	G	-0.0901402	0.0174602	5.39946e-07	14306	ebi-a-GCST90017003	Gut microbiota abundance (genus Eubacterium rectale group id.14374)
1225	rs16960159	C	G	-0.156596	0.0336234	4.10129e-06	14306	ebi-a-GCST90017003	Gut microbiota abundance (genus Eubacterium rectale group id.14374)
1226	rs10923018	G	A	0.0726438	0.0160924	6.79548e-06	14306	ebi-a-GCST90017004	Gut microbiota abundance (genus Eubacterium ruminantium group id.11340)
1227	rs2817174	C	T	-0.0734306	0.0163687	7.86955e-06	14306	ebi-a-GCST90017004	Gut microbiota abundance (genus Eubacterium ruminantium group id.11340)
1228	rs6676699	T	G	0.0888124	0.0196447	6.37984e-06	14306	ebi-a-GCST90017004	Gut microbiota abundance (genus Eubacterium ruminantium group id.11340)
1229	rs2418654	C	T	-0.0748879	0.0165852	6.17248e-06	14306	ebi-a-GCST90017004	Gut microbiota abundance (genus Eubacterium ruminantium group id.11340)
1230	rs13025464	C	T	0.0737077	0.0163786	6.96835e-06	14306	ebi-a-GCST90017004	Gut microbiota abundance (genus Eubacterium ruminantium group id.11340)
1231	rs2116427	A	G	0.0911461	0.0182353	4.67369e-07	14306	ebi-a-GCST90017004	Gut microbiota abundance (genus Eubacterium ruminantium group id.11340)
1232	rs16891896	G	A	-0.174787	0.0390573	2.38122e-06	14306	ebi-a-GCST90017004	Gut microbiota abundance (genus Eubacterium ruminantium group id.11340)
1233	rs209813	G	A	-0.103488	0.0236391	9.23145e-06	14306	ebi-a-GCST90017004	Gut microbiota abundance (genus Eubacterium ruminantium group id.11340)
1234	rs57340348	T	C	-0.0979429	0.0212166	4.93276e-06	14306	ebi-a-GCST90017004	Gut microbiota abundance (genus Eubacterium ruminantium group id.11340)
1235	rs7000472	G	A	0.0762282	0.016523	4.06846e-06	14306	ebi-a-GCST90017004	Gut microbiota abundance (genus Eubacterium ruminantium group id.11340)
1236	rs2229917	A	G	0.153538	0.0323922	2.15894e-06	14306	ebi-a-GCST90017004	Gut microbiota abundance (genus Eubacterium ruminantium group id.11340)
1237	rs606117	G	A	-0.0833243	0.018056	4.81637e-06	14306	ebi-a-GCST90017004	Gut microbiota abundance (genus Eubacterium ruminantium group id.11340)
1238	rs72836424	C	T	-0.139825	0.030069	2.62126e-06	14306	ebi-a-GCST90017004	Gut microbiota abundance (genus Eubacterium ruminantium group id.11340)
1239	rs17519472	C	T	0.107804	0.0233984	4.7036e-06	14306	ebi-a-GCST90017004	Gut microbiota abundance (genus Eubacterium ruminantium group id.11340)
1240	rs73139629	A	C	-0.115098	0.0247909	5.36204e-06	14306	ebi-a-GCST90017004	Gut microbiota abundance (genus Eubacterium ruminantium group id.11340)
1241	rs10131724	C	A	0.199832	0.0414577	2.38666e-06	14306	ebi-a-GCST90017004	Gut microbiota abundance (genus Eubacterium ruminantium group id.11340)
1242	rs11637981	T	G	0.073258	0.0160888	5.43676e-06	14306	ebi-a-GCST90017004	Gut microbiota abundance (genus Eubacterium ruminantium group id.11340)
1243	rs139749	C	T	-0.0845439	0.0171791	8.58836e-07	14306	ebi-a-GCST90017004	Gut microbiota abundance (genus Eubacterium ruminantium group id.11340)
1244	rs112375806	T	A	0.143141	0.0293757	5.8217e-06	14306	ebi-a-GCST90017004	Gut microbiota abundance (genus Eubacterium ruminantium group id.11340)
1245	rs78250280	G	A	0.0749762	0.0164404	3.35792e-06	14306	ebi-a-GCST90017005	Gut microbiota abundance (genus Eubacterium ventriosum group id.11341)
1246	rs66746423	C	T	0.0751501	0.0164978	6.11139e-06	14306	ebi-a-GCST90017005	Gut microbiota abundance (genus Eubacterium ventriosum group id.11341)
1247	rs6704822	G	A	-0.0739179	0.0166705	6.62232e-06	14306	ebi-a-GCST90017005	Gut microbiota abundance (genus Eubacterium ventriosum group id.11341)
1248	rs13082419	C	T	-0.0715522	0.016137	9.55983e-06	14306	ebi-a-GCST90017005	Gut microbiota abundance (genus Eubacterium ventriosum group id.11341)
1249	rs66830358	T	A	0.0528752	0.0117972	6.8691e-06	14306	ebi-a-GCST90017005	Gut microbiota abundance (genus Eubacterium ventriosum group id.11341)
1250	rs57199565	T	C	0.0783394	0.0160257	7.9704e-07	14306	ebi-a-GCST90017005	Gut microbiota abundance (genus Eubacterium ventriosum group id.11341)
1251	rs73849225	T	C	0.0975711	0.0224388	5.20907e-06	14306	ebi-a-GCST90017005	Gut microbiota abundance (genus Eubacterium ventriosum group id.11341)
1252	rs16884680	G	T	-0.0906428	0.0191909	1.73968e-06	14306	ebi-a-GCST90017005	Gut microbiota abundance (genus Eubacterium ventriosum group id.11341)
1253	rs876734	T	C	0.0618696	0.0132532	2.88908e-06	14306	ebi-a-GCST90017005	Gut microbiota abundance (genus Eubacterium ventriosum group id.11341)
1254	rs9316536	T	G	-0.0817111	0.0183121	7.8352e-06	14306	ebi-a-GCST90017005	Gut microbiota abundance (genus Eubacterium ventriosum group id.11341)
1255	rs11617697	A	G	-0.143349	0.0286241	7.21755e-07	14306	ebi-a-GCST90017005	Gut microbiota abundance (genus Eubacterium ventriosum group id.11341)
1256	rs3809430	T	C	-0.0548171	0.0118426	3.5532e-06	14306	ebi-a-GCST90017005	Gut microbiota abundance (genus Eubacterium ventriosum group id.11341)
1257	rs35179274	C	T	-0.0627263	0.013786	5.75798e-06	14306	ebi-a-GCST90017005	Gut microbiota abundance (genus Eubacterium ventriosum group id.11341)
1258	rs72783037	C	A	0.0658926	0.0143747	6.54757e-06	14306	ebi-a-GCST90017005	Gut microbiota abundance (genus Eubacterium ventriosum group id.11341)
1259	rs12964517	G	A	0.0587198	0.0123453	2.07501e-06	14306	ebi-a-GCST90017005	Gut microbiota abundance (genus Eubacterium ventriosum group id.11341)
1260	rs73615400	T	C	-0.0956303	0.0193428	9.53608e-07	14306	ebi-a-GCST90017005	Gut microbiota abundance (genus Eubacterium ventriosum group id.11341)
1261	rs6048195	A	T	-0.0603594	0.011658	2.50323e-07	14306	ebi-a-GCST90017005	Gut microbiota abundance (genus Eubacterium ventriosum group id.11341)
1262	rs4654122	G	C	-0.0553508	0.0123588	7.19615e-06	14306	ebi-a-GCST90017006	Gut microbiota abundance (genus Eubacterium xylanophilum group id.14375)
1263	rs10917203	A	C	0.0612633	0.0130917	3.15152e-06	14306	ebi-a-GCST90017006	Gut microbiota abundance (genus Eubacterium xylanophilum group id.14375)
1264	rs75586835	A	G	-0.114498	0.0263455	9.38707e-06	14306	ebi-a-GCST90017006	Gut microbiota abundance (genus Eubacterium xylanophilum group id.14375)
1265	rs13239072	G	A	0.0687427	0.0142728	1.81782e-06	14306	ebi-a-GCST90017006	Gut microbiota abundance (genus Eubacterium xylanophilum group id.14375)
1266	rs1999224	G	T	-0.0949051	0.0203503	3.75491e-06	14306	ebi-a-GCST90017006	Gut microbiota abundance (genus Eubacterium xylanophilum group id.14375)
1267	rs2213117	T	G	0.0877797	0.0189012	4.21328e-06	14306	ebi-a-GCST90017006	Gut microbiota abundance (genus Eubacterium xylanophilum group id.14375)
1268	rs10140184	A	C	0.0576795	0.012599	4.95861e-06	14306	ebi-a-GCST90017006	Gut microbiota abundance (genus Eubacterium xylanophilum group id.14375)
1269	rs112176119	C	T	-0.113455	0.0245762	3.32767e-06	14306	ebi-a-GCST90017006	Gut microbiota abundance (genus Eubacterium xylanophilum group id.14375)
1270	rs2012708	G	A	-0.0573202	0.0126905	6.52544e-06	14306	ebi-a-GCST90017006	Gut microbiota abundance (genus Eubacterium xylanophilum group id.14375)
1271	rs79582700	C	G	-0.0951677	0.0199969	2.40979e-06	14306	ebi-a-GCST90017006	Gut microbiota abundance (genus Eubacterium xylanophilum group id.14375)
1272	rs12980122	C	G	-0.108274	0.0238257	5.01938e-06	14306	ebi-a-GCST90017006	Gut microbiota abundance (genus Eubacterium xylanophilum group id.14375)
1273	rs17830032	G	A	-0.160597	0.0310515	2.38891e-07	14306	ebi-a-GCST90017006	Gut microbiota abundance (genus Eubacterium xylanophilum group id.14375)
1274	rs12753492	A	C	0.0641305	0.0149933	8.80278e-06	14306	ebi-a-GCST90017007	Gut microbiota abundance (genus Faecalibacterium id.2057)
1275	rs10927394	G	T	-0.232262	0.0512364	7.01892e-06	14306	ebi-a-GCST90017007	Gut microbiota abundance (genus Faecalibacterium id.2057)
1276	rs79656633	T	C	0.145631	0.0323019	8.13561e-06	14306	ebi-a-GCST90017007	Gut microbiota abundance (genus Faecalibacterium id.2057)
1277	rs114946999	C	T	-0.0861565	0.01896	5.69574e-06	14306	ebi-a-GCST90017007	Gut microbiota abundance (genus Faecalibacterium id.2057)
1278	rs6910935	G	A	-0.134864	0.0277032	1.37848e-06	14306	ebi-a-GCST90017007	Gut microbiota abundance (genus Faecalibacterium id.2057)
1279	rs11776390	T	C	-0.078354	0.017183	6.39676e-06	14306	ebi-a-GCST90017007	Gut microbiota abundance (genus Faecalibacterium id.2057)
1280	rs61875484	C	G	0.0817953	0.018369	9.18015e-06	14306	ebi-a-GCST90017007	Gut microbiota abundance (genus Faecalibacterium id.2057)
1281	rs12320842	C	G	0.094833	0.0163962	7.56955e-09	14306	ebi-a-GCST90017007	Gut microbiota abundance (genus Faecalibacterium id.2057)
1282	rs9536330	T	C	-0.048317	0.010797	5.33261e-06	14306	ebi-a-GCST90017007	Gut microbiota abundance (genus Faecalibacterium id.2057)
1283	rs1271565	C	T	-0.0576251	0.0119649	1.3017e-06	14306	ebi-a-GCST90017007	Gut microbiota abundance (genus Faecalibacterium id.2057)
1284	rs28376661	C	G	0.0504817	0.0109368	3.66454e-06	14306	ebi-a-GCST90017007	Gut microbiota abundance (genus Faecalibacterium id.2057)
1285	rs75499067	C	T	0.227585	0.0465522	1.76449e-06	14306	ebi-a-GCST90017007	Gut microbiota abundance (genus Faecalibacterium id.2057)
1286	rs2835874	T	C	-0.0866356	0.0196496	7.54397e-06	14306	ebi-a-GCST90017007	Gut microbiota abundance (genus Faecalibacterium id.2057)
1287	rs72730932	C	A	-0.0899559	0.0177107	6.88763e-07	14306	ebi-a-GCST90017008	Gut microbiota abundance (genus Family XIII AD3011 group id.11293)
1288	rs16840310	G	A	0.0608052	0.0122149	6.75118e-07	14306	ebi-a-GCST90017008	Gut microbiota abundance (genus Family XIII AD3011 group id.11293)
1289	rs11126423	T	C	-0.0904399	0.0196301	5.91248e-06	14306	ebi-a-GCST90017008	Gut microbiota abundance (genus Family XIII AD3011 group id.11293)
1290	rs9837139	A	G	0.10752	0.0240482	8.70803e-06	14306	ebi-a-GCST90017008	Gut microbiota abundance (genus Family XIII AD3011 group id.11293)
1291	rs9852893	G	C	-0.0657834	0.0129056	3.87543e-07	14306	ebi-a-GCST90017008	Gut microbiota abundance (genus Family XIII AD3011 group id.11293)
1292	rs11736617	G	A	-0.0759493	0.0172101	9.02049e-06	14306	ebi-a-GCST90017008	Gut microbiota abundance (genus Family XIII AD3011 group id.11293)
1293	rs149302	T	C	-0.0645635	0.0143225	7.48187e-06	14306	ebi-a-GCST90017008	Gut microbiota abundance (genus Family XIII AD3011 group id.11293)
1294	rs9276029	A	G	-0.0811384	0.0185669	8.92771e-06	14306	ebi-a-GCST90017008	Gut microbiota abundance (genus Family XIII AD3011 group id.11293)
1295	rs17156849	G	A	-0.112891	0.0245292	4.1917e-06	14306	ebi-a-GCST90017008	Gut microbiota abundance (genus Family XIII AD3011 group id.11293)
1296	rs739451	C	T	0.0649589	0.0147534	7.87807e-06	14306	ebi-a-GCST90017008	Gut microbiota abundance (genus Family XIII AD3011 group id.11293)
1297	rs12812672	T	C	-0.096065	0.020828	2.55806e-06	14306	ebi-a-GCST90017008	Gut microbiota abundance (genus Family XIII AD3011 group id.11293)
1298	rs12911842	A	T	-0.0811976	0.0183335	6.90828e-06	14306	ebi-a-GCST90017008	Gut microbiota abundance (genus Family XIII AD3011 group id.11293)
1299	rs16940167	C	T	0.0732552	0.0159898	3.90841e-06	14306	ebi-a-GCST90017008	Gut microbiota abundance (genus Family XIII AD3011 group id.11293)
1300	rs62029761	A	G	0.128753	0.0276002	3.89081e-06	14306	ebi-a-GCST90017008	Gut microbiota abundance (genus Family XIII AD3011 group id.11293)
1301	rs62200412	C	T	-0.0800851	0.0163834	5.80216e-07	14306	ebi-a-GCST90017008	Gut microbiota abundance (genus Family XIII AD3011 group id.11293)
1302	rs3842897	G	A	-0.112639	0.0242751	5.19709e-06	14306	ebi-a-GCST90017009	Gut microbiota abundance (genus Family XIII UCG001 id.11294)
1303	rs12049454	T	C	-0.0647298	0.0134065	1.17379e-06	14306	ebi-a-GCST90017009	Gut microbiota abundance (genus Family XIII UCG001 id.11294)
1304	rs76463770	A	G	0.19313	0.0419866	3.77477e-06	14306	ebi-a-GCST90017009	Gut microbiota abundance (genus Family XIII UCG001 id.11294)
1305	rs1426266	C	T	0.0665521	0.0137151	1.24934e-06	14306	ebi-a-GCST90017009	Gut microbiota abundance (genus Family XIII UCG001 id.11294)
1306	rs62414802	C	T	-0.0611904	0.013457	4.29181e-06	14306	ebi-a-GCST90017009	Gut microbiota abundance (genus Family XIII UCG001 id.11294)
1307	rs7119679	G	A	-0.0809085	0.0174782	3.52493e-06	14306	ebi-a-GCST90017009	Gut microbiota abundance (genus Family XIII UCG001 id.11294)
1308	rs116979587	T	A	-0.121679	0.0260821	3.04635e-06	14306	ebi-a-GCST90017009	Gut microbiota abundance (genus Family XIII UCG001 id.11294)
1309	rs8076666	G	A	-0.088655	0.0198094	8.01826e-06	14306	ebi-a-GCST90017009	Gut microbiota abundance (genus Family XIII UCG001 id.11294)
1310	rs112362903	A	G	-0.149047	0.0333271	7.87771e-06	14306	ebi-a-GCST90017009	Gut microbiota abundance (genus Family XIII UCG001 id.11294)
1311	rs2276529	C	G	-0.0759406	0.0165099	5.35673e-06	14306	ebi-a-GCST90017009	Gut microbiota abundance (genus Family XIII UCG001 id.11294)
1312	rs11811696	T	C	-0.116063	0.0241012	2.07348e-06	14306	ebi-a-GCST90017010	Gut microbiota abundance (genus Flavonifractor id.2059)
1313	rs12038887	C	G	0.0942719	0.0211646	9.37195e-06	14306	ebi-a-GCST90017010	Gut microbiota abundance (genus Flavonifractor id.2059)
1314	rs12030302	G	A	0.0692276	0.0137467	5.60841e-07	14306	ebi-a-GCST90017010	Gut microbiota abundance (genus Flavonifractor id.2059)
1315	rs6761463	C	G	0.0833919	0.0184596	8.10905e-06	14306	ebi-a-GCST90017010	Gut microbiota abundance (genus Flavonifractor id.2059)
1316	rs114873521	C	T	-0.130067	0.0294087	7.12525e-06	14306	ebi-a-GCST90017010	Gut microbiota abundance (genus Flavonifractor id.2059)
1317	rs806808	C	T	-0.0667272	0.0136557	1.17972e-06	14306	ebi-a-GCST90017010	Gut microbiota abundance (genus Flavonifractor id.2059)
1318	rs34066017	A	G	0.0764294	0.0159789	1.52086e-06	14306	ebi-a-GCST90017010	Gut microbiota abundance (genus Flavonifractor id.2059)
1319	rs11642826	G	C	0.14686	0.0325191	6.6489e-06	14306	ebi-a-GCST90017010	Gut microbiota abundance (genus Flavonifractor id.2059)
1320	rs4378146	A	C	-0.0616691	0.0125259	7.20444e-07	14306	ebi-a-GCST90017011	Gut microbiota abundance (genus Fusicatenibacter id.11305)
1321	rs792108	C	T	0.0508345	0.0113843	8.49533e-06	14306	ebi-a-GCST90017011	Gut microbiota abundance (genus Fusicatenibacter id.11305)
1322	rs62187631	T	C	-0.0710571	0.015924	4.54527e-06	14306	ebi-a-GCST90017011	Gut microbiota abundance (genus Fusicatenibacter id.11305)
1323	rs704418	C	T	-0.0739124	0.0151073	7.77428e-07	14306	ebi-a-GCST90017011	Gut microbiota abundance (genus Fusicatenibacter id.11305)
1324	rs62353480	A	G	-0.0701397	0.0145589	1.56769e-06	14306	ebi-a-GCST90017011	Gut microbiota abundance (genus Fusicatenibacter id.11305)
1325	rs60254196	G	A	0.0492427	0.0109365	5.46739e-06	14306	ebi-a-GCST90017011	Gut microbiota abundance (genus Fusicatenibacter id.11305)
1326	rs2132128	G	A	-0.0771914	0.0160344	1.07686e-06	14306	ebi-a-GCST90017011	Gut microbiota abundance (genus Fusicatenibacter id.11305)
1327	rs2039204	A	T	0.0497415	0.0107941	3.94176e-06	14306	ebi-a-GCST90017011	Gut microbiota abundance (genus Fusicatenibacter id.11305)
1328	rs3303	T	C	-0.0953657	0.020407	3.93895e-06	14306	ebi-a-GCST90017011	Gut microbiota abundance (genus Fusicatenibacter id.11305)
1329	rs2025938	G	A	-0.0967298	0.0205426	2.98834e-06	14306	ebi-a-GCST90017011	Gut microbiota abundance (genus Fusicatenibacter id.11305)
1330	rs73103914	A	G	-0.0597324	0.0134458	8.29564e-06	14306	ebi-a-GCST90017011	Gut microbiota abundance (genus Fusicatenibacter id.11305)
1331	rs8028026	G	A	0.0792146	0.0180505	8.06325e-06	14306	ebi-a-GCST90017011	Gut microbiota abundance (genus Fusicatenibacter id.11305)
1332	rs8063430	T	C	-0.104026	0.022217	4.9289e-06	14306	ebi-a-GCST90017011	Gut microbiota abundance (genus Fusicatenibacter id.11305)
1333	rs9905659	G	A	-0.061617	0.0136576	7.30988e-06	14306	ebi-a-GCST90017011	Gut microbiota abundance (genus Fusicatenibacter id.11305)
1334	rs1864685	A	C	-0.0494799	0.0108105	4.96158e-06	14306	ebi-a-GCST90017011	Gut microbiota abundance (genus Fusicatenibacter id.11305)
1335	rs206581	A	G	-0.0568339	0.0127894	8.95757e-06	14306	ebi-a-GCST90017011	Gut microbiota abundance (genus Fusicatenibacter id.11305)
1336	rs167879	T	C	0.0659543	0.0148763	5.86894e-06	14306	ebi-a-GCST90017011	Gut microbiota abundance (genus Fusicatenibacter id.11305)
1337	rs6515626	G	A	0.141575	0.0313559	7.28652e-06	14306	ebi-a-GCST90017011	Gut microbiota abundance (genus Fusicatenibacter id.11305)
1338	rs10439674	A	G	-0.0572129	0.0130007	7.68493e-06	14306	ebi-a-GCST90017011	Gut microbiota abundance (genus Fusicatenibacter id.11305)
1339	rs3765837	T	G	-0.190729	0.0433608	7.16902e-06	14306	ebi-a-GCST90017012	Gut microbiota abundance (genus Gordonibacter id.821)
1340	rs72939513	A	G	-0.21399	0.0490592	7.98197e-06	14306	ebi-a-GCST90017012	Gut microbiota abundance (genus Gordonibacter id.821)
1341	rs13412653	A	C	0.107597	0.0239228	8.61133e-06	14306	ebi-a-GCST90017012	Gut microbiota abundance (genus Gordonibacter id.821)
1342	rs76287110	A	T	-0.242965	0.0466177	1.67487e-07	14306	ebi-a-GCST90017012	Gut microbiota abundance (genus Gordonibacter id.821)
1343	rs35042269	C	A	-0.180293	0.0403296	8.10849e-06	14306	ebi-a-GCST90017012	Gut microbiota abundance (genus Gordonibacter id.821)
1344	rs72714787	C	A	0.181405	0.0377102	1.42889e-06	14306	ebi-a-GCST90017012	Gut microbiota abundance (genus Gordonibacter id.821)
1345	rs322296	G	A	0.17869	0.037722	4.0242e-06	14306	ebi-a-GCST90017012	Gut microbiota abundance (genus Gordonibacter id.821)
1346	rs71545975	A	G	-0.153972	0.0338918	7.03947e-06	14306	ebi-a-GCST90017012	Gut microbiota abundance (genus Gordonibacter id.821)
1347	rs117347059	G	C	-0.128261	0.0285123	9.16706e-06	14306	ebi-a-GCST90017012	Gut microbiota abundance (genus Gordonibacter id.821)
1348	rs768830	A	G	-0.149852	0.0333315	7.75586e-06	14306	ebi-a-GCST90017012	Gut microbiota abundance (genus Gordonibacter id.821)
1349	rs4596722	G	A	-0.102908	0.0231571	9.0567e-06	14306	ebi-a-GCST90017012	Gut microbiota abundance (genus Gordonibacter id.821)
1350	rs61934597	C	T	-0.172495	0.0388567	8.36681e-06	14306	ebi-a-GCST90017012	Gut microbiota abundance (genus Gordonibacter id.821)
1351	rs7294633	T	C	-0.12867	0.0249946	3.43764e-07	14306	ebi-a-GCST90017012	Gut microbiota abundance (genus Gordonibacter id.821)
1352	rs7220558	A	T	0.116884	0.0234834	6.70641e-07	14306	ebi-a-GCST90017012	Gut microbiota abundance (genus Gordonibacter id.821)
1353	rs16955299	G	A	-0.196423	0.0433538	6.37016e-06	14306	ebi-a-GCST90017012	Gut microbiota abundance (genus Gordonibacter id.821)
1354	rs12191680	C	G	0.106544	0.0200323	1.46913e-07	14306	ebi-a-GCST90017013	Gut microbiota abundance (genus Haemophilus id.3698)
1355	rs9328464	T	C	0.0723095	0.0148799	1.42269e-06	14306	ebi-a-GCST90017013	Gut microbiota abundance (genus Haemophilus id.3698)
1356	rs9382510	C	T	-0.093521	0.0172649	7.12049e-08	14306	ebi-a-GCST90017013	Gut microbiota abundance (genus Haemophilus id.3698)
1357	rs56310940	G	C	-0.108393	0.0247052	7.23236e-06	14306	ebi-a-GCST90017013	Gut microbiota abundance (genus Haemophilus id.3698)
1358	rs10781340	A	G	-0.0948915	0.0203221	4.32265e-06	14306	ebi-a-GCST90017013	Gut microbiota abundance (genus Haemophilus id.3698)
1359	rs78909003	T	C	-0.246256	0.0503924	1.66744e-06	14306	ebi-a-GCST90017013	Gut microbiota abundance (genus Haemophilus id.3698)
1360	rs76022354	C	T	0.244638	0.0505504	1.83033e-06	14306	ebi-a-GCST90017013	Gut microbiota abundance (genus Haemophilus id.3698)
1361	rs10840326	C	G	-0.0677384	0.0151463	7.36529e-06	14306	ebi-a-GCST90017013	Gut microbiota abundance (genus Haemophilus id.3698)
1362	rs35509	G	A	0.128249	0.0268779	2.00951e-06	14306	ebi-a-GCST90017013	Gut microbiota abundance (genus Haemophilus id.3698)
1363	rs12876183	T	A	0.0749201	0.016711	9.62498e-06	14306	ebi-a-GCST90017013	Gut microbiota abundance (genus Haemophilus id.3698)
1364	rs9574096	A	T	-0.0736375	0.0155227	2.18022e-06	14306	ebi-a-GCST90017013	Gut microbiota abundance (genus Haemophilus id.3698)
1365	rs111582866	G	A	-0.124265	0.026016	1.27347e-06	14306	ebi-a-GCST90017013	Gut microbiota abundance (genus Haemophilus id.3698)
1366	rs9895850	T	C	-0.192957	0.0416755	2.14062e-06	14306	ebi-a-GCST90017013	Gut microbiota abundance (genus Haemophilus id.3698)
1367	rs4822728	T	C	0.0705861	0.0151388	3.47848e-06	14306	ebi-a-GCST90017013	Gut microbiota abundance (genus Haemophilus id.3698)
1368	rs1926302	G	A	-0.107972	0.0231421	7.50136e-06	14306	ebi-a-GCST90017014	Gut microbiota abundance (genus Holdemanella id.11393)
1369	rs35228298	G	A	0.0934832	0.0202886	7.29844e-06	14306	ebi-a-GCST90017014	Gut microbiota abundance (genus Holdemanella id.11393)
1370	rs12513188	G	A	0.0903906	0.0195276	4.65479e-06	14306	ebi-a-GCST90017014	Gut microbiota abundance (genus Holdemanella id.11393)
1371	rs761624	G	C	-0.0959801	0.0179537	1.37775e-07	14306	ebi-a-GCST90017014	Gut microbiota abundance (genus Holdemanella id.11393)
1372	rs607782	C	T	0.0854214	0.0172515	7.19449e-07	14306	ebi-a-GCST90017014	Gut microbiota abundance (genus Holdemanella id.11393)
1373	rs1830029	G	C	0.0954096	0.021093	5.34724e-06	14306	ebi-a-GCST90017014	Gut microbiota abundance (genus Holdemanella id.11393)
1374	rs34187114	C	A	-0.104505	0.022601	5.13499e-06	14306	ebi-a-GCST90017014	Gut microbiota abundance (genus Holdemanella id.11393)
1375	rs4541991	T	C	-0.0927334	0.0194435	2.10092e-06	14306	ebi-a-GCST90017014	Gut microbiota abundance (genus Holdemanella id.11393)
1376	rs75764681	T	C	-0.283103	0.0598999	1.94272e-06	14306	ebi-a-GCST90017014	Gut microbiota abundance (genus Holdemanella id.11393)
1377	rs12415649	G	C	0.0839384	0.0190567	7.87989e-06	14306	ebi-a-GCST90017014	Gut microbiota abundance (genus Holdemanella id.11393)
1378	rs17586763	T	C	-0.227285	0.0510135	7.71951e-06	14306	ebi-a-GCST90017014	Gut microbiota abundance (genus Holdemanella id.11393)
1379	rs62113381	T	C	-0.105447	0.0232029	5.53886e-06	14306	ebi-a-GCST90017014	Gut microbiota abundance (genus Holdemanella id.11393)
1380	rs73011279	T	C	-0.0961669	0.0199336	1.36044e-06	14306	ebi-a-GCST90017014	Gut microbiota abundance (genus Holdemanella id.11393)
1381	rs8113760	G	A	0.078999	0.01734	4.62392e-06	14306	ebi-a-GCST90017014	Gut microbiota abundance (genus Holdemanella id.11393)
1382	rs967319	T	C	0.0788638	0.0176744	8.38147e-06	14306	ebi-a-GCST90017015	Gut microbiota abundance (genus Holdemania id.2157)
1383	rs4146507	C	T	0.079488	0.0177002	7.2297e-06	14306	ebi-a-GCST90017015	Gut microbiota abundance (genus Holdemania id.2157)
1384	rs77293403	A	G	0.164556	0.0341775	1.77468e-06	14306	ebi-a-GCST90017015	Gut microbiota abundance (genus Holdemania id.2157)
1385	rs9500080	C	T	0.0926764	0.0178886	4.08517e-07	14306	ebi-a-GCST90017015	Gut microbiota abundance (genus Holdemania id.2157)
1386	rs12701617	A	G	-0.0660617	0.0149427	9.51853e-06	14306	ebi-a-GCST90017015	Gut microbiota abundance (genus Holdemania id.2157)
1387	rs73139538	G	A	-0.148594	0.0327469	7.77177e-06	14306	ebi-a-GCST90017015	Gut microbiota abundance (genus Holdemania id.2157)
1388	rs113593397	A	G	-0.128935	0.0282526	9.35729e-06	14306	ebi-a-GCST90017015	Gut microbiota abundance (genus Holdemania id.2157)
1389	rs10885477	T	C	-0.135137	0.0301894	8.59825e-06	14306	ebi-a-GCST90017015	Gut microbiota abundance (genus Holdemania id.2157)
1390	rs80149660	C	T	-0.232987	0.0519183	6.04213e-06	14306	ebi-a-GCST90017015	Gut microbiota abundance (genus Holdemania id.2157)
1391	rs1867876	T	C	0.0842919	0.0162192	2.7388e-07	14306	ebi-a-GCST90017015	Gut microbiota abundance (genus Holdemania id.2157)
1392	rs150096134	T	A	0.162139	0.0332089	2.37766e-06	14306	ebi-a-GCST90017015	Gut microbiota abundance (genus Holdemania id.2157)
1393	rs116500994	G	T	-0.13755	0.0293386	2.34477e-06	14306	ebi-a-GCST90017015	Gut microbiota abundance (genus Holdemania id.2157)
1394	rs9529719	C	T	-0.074038	0.0160494	5.96664e-06	14306	ebi-a-GCST90017015	Gut microbiota abundance (genus Holdemania id.2157)
1395	rs41438744	C	G	-0.124871	0.0270129	2.44433e-06	14306	ebi-a-GCST90017015	Gut microbiota abundance (genus Holdemania id.2157)
1396	rs111745969	A	G	0.120677	0.0265781	3.70775e-06	14306	ebi-a-GCST90017015	Gut microbiota abundance (genus Holdemania id.2157)
1397	rs11080063	G	A	-0.0665238	0.0149837	6.66884e-06	14306	ebi-a-GCST90017015	Gut microbiota abundance (genus Holdemania id.2157)
1398	rs55888180	C	G	0.128671	0.0282795	5.89196e-06	14306	ebi-a-GCST90017015	Gut microbiota abundance (genus Holdemania id.2157)
1399	rs6133067	T	C	0.0910829	0.0178561	5.16928e-07	14306	ebi-a-GCST90017015	Gut microbiota abundance (genus Holdemania id.2157)
1400	rs61771805	A	T	-0.136779	0.0296811	4.02736e-06	14306	ebi-a-GCST90017016	Gut microbiota abundance (genus Howardella id.2000)
1401	rs3791893	A	G	0.147035	0.034023	9.49708e-06	14306	ebi-a-GCST90017016	Gut microbiota abundance (genus Howardella id.2000)
1402	rs609430	T	G	-0.112045	0.0239328	3.34488e-06	14306	ebi-a-GCST90017016	Gut microbiota abundance (genus Howardella id.2000)
1403	rs36081916	T	C	-0.18123	0.0402987	4.70046e-06	14306	ebi-a-GCST90017016	Gut microbiota abundance (genus Howardella id.2000)
1404	rs17167098	G	A	-0.169366	0.0352068	1.12323e-06	14306	ebi-a-GCST90017016	Gut microbiota abundance (genus Howardella id.2000)
1405	rs901099	T	G	-0.12718	0.0250924	6.5286e-07	14306	ebi-a-GCST90017016	Gut microbiota abundance (genus Howardella id.2000)
1406	rs2154047	A	C	0.192557	0.0420093	9.97034e-06	14306	ebi-a-GCST90017016	Gut microbiota abundance (genus Howardella id.2000)
1407	rs10048062	C	T	-0.147352	0.0336531	8.58875e-06	14306	ebi-a-GCST90017016	Gut microbiota abundance (genus Howardella id.2000)
1408	rs12452946	A	G	-0.105833	0.0228941	3.80391e-06	14306	ebi-a-GCST90017016	Gut microbiota abundance (genus Howardella id.2000)
1409	rs672217	G	A	0.164146	0.0349993	3.52468e-06	14306	ebi-a-GCST90017016	Gut microbiota abundance (genus Howardella id.2000)
1410	rs1484873	G	A	0.227831	0.046335	2.55918e-06	14306	ebi-a-GCST90017016	Gut microbiota abundance (genus Howardella id.2000)
1411	rs13128780	T	C	-0.149725	0.0312777	1.74997e-06	14306	ebi-a-GCST90017017	Gut microbiota abundance (genus Hungatella id.11306)
1412	rs10044993	A	C	-0.139547	0.0316748	8.06659e-06	14306	ebi-a-GCST90017017	Gut microbiota abundance (genus Hungatella id.11306)
1413	rs13249325	T	G	-0.100023	0.0225883	9.6917e-06	14306	ebi-a-GCST90017017	Gut microbiota abundance (genus Hungatella id.11306)
1414	rs17092615	G	A	0.152235	0.0337867	7.37683e-06	14306	ebi-a-GCST90017017	Gut microbiota abundance (genus Hungatella id.11306)
1415	rs72759041	G	T	-0.126025	0.0282242	3.86091e-06	14306	ebi-a-GCST90017017	Gut microbiota abundance (genus Hungatella id.11306)
1416	rs893394	G	A	0.0583322	0.0130729	7.85037e-06	14306	ebi-a-GCST90017018	Gut microbiota abundance (genus Intestinibacter id.11345)
1417	rs68093214	C	T	0.0662258	0.0149877	9.25763e-06	14306	ebi-a-GCST90017018	Gut microbiota abundance (genus Intestinibacter id.11345)
1418	rs2702387	G	A	-0.0608559	0.0132145	4.25991e-06	14306	ebi-a-GCST90017018	Gut microbiota abundance (genus Intestinibacter id.11345)
1419	rs10805326	A	G	-0.0775151	0.0139665	3.54544e-08	14306	ebi-a-GCST90017018	Gut microbiota abundance (genus Intestinibacter id.11345)
1420	rs6875660	C	T	0.0890455	0.0193905	3.05781e-06	14306	ebi-a-GCST90017018	Gut microbiota abundance (genus Intestinibacter id.11345)
1421	rs447950	A	G	0.0628342	0.0136652	5.6391e-06	14306	ebi-a-GCST90017018	Gut microbiota abundance (genus Intestinibacter id.11345)
1422	rs9348442	C	T	0.099082	0.0221625	6.25936e-06	14306	ebi-a-GCST90017018	Gut microbiota abundance (genus Intestinibacter id.11345)
1423	rs62430350	T	C	0.151096	0.0351476	6.84227e-06	14306	ebi-a-GCST90017018	Gut microbiota abundance (genus Intestinibacter id.11345)
1424	rs16938435	T	C	-0.112189	0.0235439	1.80098e-06	14306	ebi-a-GCST90017018	Gut microbiota abundance (genus Intestinibacter id.11345)
1425	rs2098844	T	C	0.0575295	0.0128416	6.78875e-06	14306	ebi-a-GCST90017018	Gut microbiota abundance (genus Intestinibacter id.11345)
1426	rs478972	C	T	0.142681	0.0297116	1.81991e-06	14306	ebi-a-GCST90017018	Gut microbiota abundance (genus Intestinibacter id.11345)
1427	rs11109097	T	C	-0.0624272	0.0138539	5.4949e-06	14306	ebi-a-GCST90017018	Gut microbiota abundance (genus Intestinibacter id.11345)
1428	rs4327025	G	A	-0.0810346	0.0154397	1.64327e-07	14306	ebi-a-GCST90017018	Gut microbiota abundance (genus Intestinibacter id.11345)
1429	rs118030283	G	A	-0.151829	0.0324471	2.67436e-06	14306	ebi-a-GCST90017018	Gut microbiota abundance (genus Intestinibacter id.11345)
1430	rs6062862	A	G	0.0924508	0.0204658	6.6799e-06	14306	ebi-a-GCST90017018	Gut microbiota abundance (genus Intestinibacter id.11345)
1431	rs12566247	T	A	0.0637084	0.0135355	2.19053e-06	14306	ebi-a-GCST90017019	Gut microbiota abundance (genus Intestinimonas id.2062)
1432	rs716604	A	G	0.0818068	0.0165992	8.56624e-07	14306	ebi-a-GCST90017019	Gut microbiota abundance (genus Intestinimonas id.2062)
1433	rs72982915	C	T	0.183158	0.0402743	4.91157e-06	14306	ebi-a-GCST90017019	Gut microbiota abundance (genus Intestinimonas id.2062)
1434	rs2276760	A	G	-0.0685233	0.0152546	7.84061e-06	14306	ebi-a-GCST90017019	Gut microbiota abundance (genus Intestinimonas id.2062)
1435	rs62240188	G	A	0.130074	0.0267179	2.20308e-06	14306	ebi-a-GCST90017019	Gut microbiota abundance (genus Intestinimonas id.2062)
1436	rs9823439	C	T	0.0581947	0.0131455	9.85871e-06	14306	ebi-a-GCST90017019	Gut microbiota abundance (genus Intestinimonas id.2062)
1437	rs994794	G	C	-0.141905	0.0315074	7.305e-06	14306	ebi-a-GCST90017019	Gut microbiota abundance (genus Intestinimonas id.2062)
1438	rs2731794	C	T	0.120632	0.0257529	1.91743e-06	14306	ebi-a-GCST90017019	Gut microbiota abundance (genus Intestinimonas id.2062)
1439	rs6934519	C	T	0.0692373	0.0151154	8.56959e-06	14306	ebi-a-GCST90017019	Gut microbiota abundance (genus Intestinimonas id.2062)
1440	rs62427239	C	A	0.162658	0.0367647	9.40503e-06	14306	ebi-a-GCST90017019	Gut microbiota abundance (genus Intestinimonas id.2062)
1441	rs10262702	T	C	0.0918017	0.0194885	2.06072e-06	14306	ebi-a-GCST90017019	Gut microbiota abundance (genus Intestinimonas id.2062)
1442	rs1859797	G	A	0.060368	0.0131793	4.1223e-06	14306	ebi-a-GCST90017019	Gut microbiota abundance (genus Intestinimonas id.2062)
1443	rs17067892	C	T	0.107194	0.0250013	6.37926e-06	14306	ebi-a-GCST90017019	Gut microbiota abundance (genus Intestinimonas id.2062)
1444	rs11258178	A	G	0.0660742	0.0134139	6.982e-07	14306	ebi-a-GCST90017019	Gut microbiota abundance (genus Intestinimonas id.2062)
1445	rs12226153	A	G	-0.151142	0.0306922	5.12165e-07	14306	ebi-a-GCST90017019	Gut microbiota abundance (genus Intestinimonas id.2062)
1446	rs1000888	C	G	-0.0585038	0.013219	9.71292e-06	14306	ebi-a-GCST90017019	Gut microbiota abundance (genus Intestinimonas id.2062)
1447	rs7170984	T	C	-0.0658116	0.0140767	2.98353e-06	14306	ebi-a-GCST90017019	Gut microbiota abundance (genus Intestinimonas id.2062)
1448	rs4784055	T	C	-0.175324	0.038599	8.71806e-07	14306	ebi-a-GCST90017019	Gut microbiota abundance (genus Intestinimonas id.2062)
1449	rs2930225	T	G	-0.0729524	0.0152948	1.34623e-06	14306	ebi-a-GCST90017019	Gut microbiota abundance (genus Intestinimonas id.2062)
1450	rs4113676	A	C	-0.218507	0.0490152	7.41635e-06	14306	ebi-a-GCST90017019	Gut microbiota abundance (genus Intestinimonas id.2062)
1451	rs12566975	T	C	-0.0468097	0.0105787	9.57194e-06	14306	ebi-a-GCST90017020	Gut microbiota abundance (genus Lachnoclostridium id.11308)
1452	rs1528479	A	G	0.0497799	0.0111919	9.63984e-06	14306	ebi-a-GCST90017020	Gut microbiota abundance (genus Lachnoclostridium id.11308)
1453	rs615997	T	C	0.0511752	0.0106491	2.0268e-06	14306	ebi-a-GCST90017020	Gut microbiota abundance (genus Lachnoclostridium id.11308)
1454	rs62285313	A	G	0.0864203	0.0181565	1.58332e-06	14306	ebi-a-GCST90017020	Gut microbiota abundance (genus Lachnoclostridium id.11308)
1455	rs1031599	T	G	0.078627	0.0175644	6.31379e-06	14306	ebi-a-GCST90017020	Gut microbiota abundance (genus Lachnoclostridium id.11308)
1456	rs3821998	C	A	-0.0864066	0.0192519	6.72048e-06	14306	ebi-a-GCST90017020	Gut microbiota abundance (genus Lachnoclostridium id.11308)
1457	rs4738679	A	G	0.0520267	0.011404	4.41754e-06	14306	ebi-a-GCST90017020	Gut microbiota abundance (genus Lachnoclostridium id.11308)
1458	rs1997204	C	T	0.108075	0.0242022	5.97077e-06	14306	ebi-a-GCST90017020	Gut microbiota abundance (genus Lachnoclostridium id.11308)
1459	rs62028349	G	C	0.0469989	0.0105971	9.17044e-06	14306	ebi-a-GCST90017020	Gut microbiota abundance (genus Lachnoclostridium id.11308)
1460	rs72829893	G	T	0.117472	0.0268103	5.57763e-06	14306	ebi-a-GCST90017020	Gut microbiota abundance (genus Lachnoclostridium id.11308)
1461	rs78068103	A	G	0.0886199	0.0194248	3.66522e-06	14306	ebi-a-GCST90017020	Gut microbiota abundance (genus Lachnoclostridium id.11308)
1462	rs2385421	A	G	0.0746186	0.0180734	7.13724e-06	14306	ebi-a-GCST90017020	Gut microbiota abundance (genus Lachnoclostridium id.11308)
1463	rs789029	C	T	-0.0641288	0.0137974	3.75327e-06	14306	ebi-a-GCST90017020	Gut microbiota abundance (genus Lachnoclostridium id.11308)
1464	rs6112314	A	C	-0.0561715	0.0108174	2.43215e-07	14306	ebi-a-GCST90017020	Gut microbiota abundance (genus Lachnoclostridium id.11308)
1465	rs9919338	G	C	-0.0553339	0.0120621	4.90671e-06	14306	ebi-a-GCST90017021	Gut microbiota abundance (genus Lachnospiraceae FCS020 group id.11314)
1466	rs12078956	C	G	0.106101	0.0222904	2.15432e-06	14306	ebi-a-GCST90017021	Gut microbiota abundance (genus Lachnospiraceae FCS020 group id.11314)
1467	rs72793667	A	G	-0.116881	0.0246589	1.63422e-06	14306	ebi-a-GCST90017021	Gut microbiota abundance (genus Lachnospiraceae FCS020 group id.11314)
1468	rs2862811	C	T	-0.0564927	0.0121736	3.91913e-06	14306	ebi-a-GCST90017021	Gut microbiota abundance (genus Lachnospiraceae FCS020 group id.11314)
1469	rs9308097	G	A	-0.055381	0.0123659	7.47291e-06	14306	ebi-a-GCST90017021	Gut microbiota abundance (genus Lachnospiraceae FCS020 group id.11314)
1470	rs2322265	C	T	-0.0666305	0.0141577	5.20811e-06	14306	ebi-a-GCST90017021	Gut microbiota abundance (genus Lachnospiraceae FCS020 group id.11314)
1471	rs113859143	G	C	-0.108906	0.0242055	2.55452e-06	14306	ebi-a-GCST90017021	Gut microbiota abundance (genus Lachnospiraceae FCS020 group id.11314)
1472	rs4452603	T	G	0.0604208	0.0135965	8.98194e-06	14306	ebi-a-GCST90017021	Gut microbiota abundance (genus Lachnospiraceae FCS020 group id.11314)
1473	rs10093861	G	A	-0.0568869	0.0121152	3.05626e-06	14306	ebi-a-GCST90017021	Gut microbiota abundance (genus Lachnospiraceae FCS020 group id.11314)
1474	rs3999074	G	T	-0.0550587	0.0121847	6.55043e-06	14306	ebi-a-GCST90017021	Gut microbiota abundance (genus Lachnospiraceae FCS020 group id.11314)
1475	rs1254846	A	G	-0.105963	0.0232501	5.59667e-06	14306	ebi-a-GCST90017021	Gut microbiota abundance (genus Lachnospiraceae FCS020 group id.11314)
1476	rs35035870	T	C	-0.190615	0.0414403	2.62029e-06	14306	ebi-a-GCST90017021	Gut microbiota abundance (genus Lachnospiraceae FCS020 group id.11314)
1477	rs9788306	C	T	-0.062804	0.0130744	1.38618e-06	14306	ebi-a-GCST90017021	Gut microbiota abundance (genus Lachnospiraceae FCS020 group id.11314)
1478	rs369444	C	G	0.125481	0.0259008	3.14826e-06	14306	ebi-a-GCST90017021	Gut microbiota abundance (genus Lachnospiraceae FCS020 group id.11314)
1479	rs1363769	C	T	0.200628	0.0449372	1.58161e-06	14306	ebi-a-GCST90017021	Gut microbiota abundance (genus Lachnospiraceae FCS020 group id.11314)
1480	rs7249113	G	A	0.0679483	0.0133496	3.721e-07	14306	ebi-a-GCST90017021	Gut microbiota abundance (genus Lachnospiraceae FCS020 group id.11314)
1481	rs12127733	G	A	0.115182	0.0246006	3.10592e-06	14306	ebi-a-GCST90017022	Gut microbiota abundance (genus Lachnospiraceae NC2004 group id.11316)
1482	rs3756315	A	G	-0.0883469	0.0188397	3.32583e-06	14306	ebi-a-GCST90017022	Gut microbiota abundance (genus Lachnospiraceae NC2004 group id.11316)
1483	rs12208226	C	A	-0.154739	0.0340372	9.74833e-06	14306	ebi-a-GCST90017022	Gut microbiota abundance (genus Lachnospiraceae NC2004 group id.11316)
1484	rs1928659	T	C	0.102522	0.0226445	6.17234e-06	14306	ebi-a-GCST90017022	Gut microbiota abundance (genus Lachnospiraceae NC2004 group id.11316)
1485	rs1331592	G	C	-0.0948806	0.0208369	5.34355e-06	14306	ebi-a-GCST90017022	Gut microbiota abundance (genus Lachnospiraceae NC2004 group id.11316)
1486	rs1929743	T	C	0.0837206	0.0190318	9.05503e-06	14306	ebi-a-GCST90017022	Gut microbiota abundance (genus Lachnospiraceae NC2004 group id.11316)
1487	rs12863463	G	A	-0.156365	0.0345372	6.03976e-06	14306	ebi-a-GCST90017022	Gut microbiota abundance (genus Lachnospiraceae NC2004 group id.11316)
1488	rs117467633	T	C	-0.169687	0.0383169	9.13314e-06	14306	ebi-a-GCST90017022	Gut microbiota abundance (genus Lachnospiraceae NC2004 group id.11316)
1489	rs17067076	G	A	-0.154631	0.0352194	5.61203e-06	14306	ebi-a-GCST90017022	Gut microbiota abundance (genus Lachnospiraceae NC2004 group id.11316)
1490	rs6116753	G	A	0.0994748	0.0209139	2.92247e-06	14306	ebi-a-GCST90017022	Gut microbiota abundance (genus Lachnospiraceae NC2004 group id.11316)
1491	rs2861203	G	A	0.0572304	0.0127279	7.36936e-06	14306	ebi-a-GCST90017023	Gut microbiota abundance (genus Lachnospiraceae ND3007 group id.11317)
1492	rs13110238	C	G	-0.0636978	0.0142041	4.47806e-06	14306	ebi-a-GCST90017023	Gut microbiota abundance (genus Lachnospiraceae ND3007 group id.11317)
1493	rs72776675	T	C	-0.0647067	0.014797	8.71686e-06	14306	ebi-a-GCST90017023	Gut microbiota abundance (genus Lachnospiraceae ND3007 group id.11317)
1494	rs9932954	A	G	-0.0561864	0.0115984	1.24882e-06	14306	ebi-a-GCST90017023	Gut microbiota abundance (genus Lachnospiraceae ND3007 group id.11317)
1495	rs954878	A	G	-0.0520656	0.0109082	1.78201e-06	14306	ebi-a-GCST90017024	Gut microbiota abundance (genus Lachnospiraceae NK4A136 group id.11319)
1496	rs4955932	T	C	-0.0492283	0.0109388	7.05424e-06	14306	ebi-a-GCST90017024	Gut microbiota abundance (genus Lachnospiraceae NK4A136 group id.11319)
1497	rs7616165	G	T	-0.230542	0.0483465	2.77389e-06	14306	ebi-a-GCST90017024	Gut microbiota abundance (genus Lachnospiraceae NK4A136 group id.11319)
1498	rs76193507	A	G	-0.22973	0.0499776	2.93089e-06	14306	ebi-a-GCST90017024	Gut microbiota abundance (genus Lachnospiraceae NK4A136 group id.11319)
1499	rs59805249	T	C	0.0936162	0.0207982	9.45388e-06	14306	ebi-a-GCST90017024	Gut microbiota abundance (genus Lachnospiraceae NK4A136 group id.11319)
1500	rs160061	G	A	-0.0513831	0.0108094	2.12197e-06	14306	ebi-a-GCST90017024	Gut microbiota abundance (genus Lachnospiraceae NK4A136 group id.11319)
1501	rs10952110	G	T	0.0487709	0.0109614	9.08113e-06	14306	ebi-a-GCST90017024	Gut microbiota abundance (genus Lachnospiraceae NK4A136 group id.11319)
1502	rs28540839	A	C	0.0508285	0.0110591	9.34329e-06	14306	ebi-a-GCST90017024	Gut microbiota abundance (genus Lachnospiraceae NK4A136 group id.11319)
1503	rs7832116	A	G	-0.0714756	0.0151703	3.57084e-06	14306	ebi-a-GCST90017024	Gut microbiota abundance (genus Lachnospiraceae NK4A136 group id.11319)
1504	rs7073658	G	T	0.0499621	0.0109693	5.26914e-06	14306	ebi-a-GCST90017024	Gut microbiota abundance (genus Lachnospiraceae NK4A136 group id.11319)
1505	rs12362320	G	C	0.0573168	0.0115466	8.0423e-07	14306	ebi-a-GCST90017024	Gut microbiota abundance (genus Lachnospiraceae NK4A136 group id.11319)
1506	rs68104925	T	C	-0.0549104	0.0115385	2.36777e-06	14306	ebi-a-GCST90017024	Gut microbiota abundance (genus Lachnospiraceae NK4A136 group id.11319)
1507	rs2880566	T	C	0.0599578	0.0134693	5.61423e-06	14306	ebi-a-GCST90017024	Gut microbiota abundance (genus Lachnospiraceae NK4A136 group id.11319)
1508	rs11263806	A	G	-0.0524615	0.0116758	5.06512e-06	14306	ebi-a-GCST90017024	Gut microbiota abundance (genus Lachnospiraceae NK4A136 group id.11319)
1509	rs12611395	G	A	0.0902532	0.0199652	5.83042e-06	14306	ebi-a-GCST90017024	Gut microbiota abundance (genus Lachnospiraceae NK4A136 group id.11319)
1510	rs73044693	A	G	-0.10758	0.0229884	3.57256e-06	14306	ebi-a-GCST90017024	Gut microbiota abundance (genus Lachnospiraceae NK4A136 group id.11319)
1511	rs78848836	A	G	-0.118868	0.0259753	3.38174e-06	14306	ebi-a-GCST90017025	Gut microbiota abundance (genus Lachnospiraceae UCG001 id.11321)
1512	rs12131224	C	T	0.117095	0.02591	7.39861e-06	14306	ebi-a-GCST90017025	Gut microbiota abundance (genus Lachnospiraceae UCG001 id.11321)
1513	rs2050911	G	A	0.0751466	0.0153934	1.10647e-06	14306	ebi-a-GCST90017025	Gut microbiota abundance (genus Lachnospiraceae UCG001 id.11321)
1514	rs79476906	T	A	-0.087088	0.0197008	8.27428e-06	14306	ebi-a-GCST90017025	Gut microbiota abundance (genus Lachnospiraceae UCG001 id.11321)
1515	rs437876	T	C	0.0784637	0.0144768	7.16556e-08	14306	ebi-a-GCST90017025	Gut microbiota abundance (genus Lachnospiraceae UCG001 id.11321)
1516	rs985416	T	C	-0.0970258	0.0181807	1.45589e-07	14306	ebi-a-GCST90017025	Gut microbiota abundance (genus Lachnospiraceae UCG001 id.11321)
1517	rs9403580	C	T	0.107801	0.0229777	3.46785e-06	14306	ebi-a-GCST90017025	Gut microbiota abundance (genus Lachnospiraceae UCG001 id.11321)
1518	rs62496417	T	G	-0.0748504	0.0165681	5.87503e-06	14306	ebi-a-GCST90017025	Gut microbiota abundance (genus Lachnospiraceae UCG001 id.11321)
1519	rs7341608	T	C	-0.0784757	0.0177648	9.48135e-06	14306	ebi-a-GCST90017025	Gut microbiota abundance (genus Lachnospiraceae UCG001 id.11321)
1520	rs573933	T	C	-0.107898	0.0232346	3.10506e-06	14306	ebi-a-GCST90017025	Gut microbiota abundance (genus Lachnospiraceae UCG001 id.11321)
1521	rs10815577	C	G	-0.0683706	0.0143691	1.71502e-06	14306	ebi-a-GCST90017025	Gut microbiota abundance (genus Lachnospiraceae UCG001 id.11321)
1522	rs2371284	C	T	0.0761893	0.0170127	7.55962e-06	14306	ebi-a-GCST90017025	Gut microbiota abundance (genus Lachnospiraceae UCG001 id.11321)
1523	rs4981345	T	C	-0.0681973	0.0149831	6.08597e-06	14306	ebi-a-GCST90017025	Gut microbiota abundance (genus Lachnospiraceae UCG001 id.11321)
1524	rs74034332	G	A	0.168045	0.0382637	3.3335e-06	14306	ebi-a-GCST90017025	Gut microbiota abundance (genus Lachnospiraceae UCG001 id.11321)
1525	rs7213933	T	A	-0.0816269	0.01838	9.01675e-06	14306	ebi-a-GCST90017025	Gut microbiota abundance (genus Lachnospiraceae UCG001 id.11321)
1526	rs8104225	A	G	0.0892098	0.0197665	8.04211e-06	14306	ebi-a-GCST90017025	Gut microbiota abundance (genus Lachnospiraceae UCG001 id.11321)
1527	rs12747809	A	G	0.062197	0.0125685	8.64868e-07	14306	ebi-a-GCST90017026	Gut microbiota abundance (genus Lachnospiraceae UCG004 id.11324)
1528	rs6656451	T	C	0.05436	0.011947	5.56775e-06	14306	ebi-a-GCST90017026	Gut microbiota abundance (genus Lachnospiraceae UCG004 id.11324)
1529	rs12072562	T	C	0.133104	0.0303566	7.07375e-06	14306	ebi-a-GCST90017026	Gut microbiota abundance (genus Lachnospiraceae UCG004 id.11324)
1530	rs2882478	G	A	-0.0577091	0.0118338	1.20812e-06	14306	ebi-a-GCST90017026	Gut microbiota abundance (genus Lachnospiraceae UCG004 id.11324)
1531	rs11128180	A	G	0.0648288	0.0140126	4.51742e-06	14306	ebi-a-GCST90017026	Gut microbiota abundance (genus Lachnospiraceae UCG004 id.11324)
1532	rs7629954	A	G	0.108441	0.023825	5.77218e-06	14306	ebi-a-GCST90017026	Gut microbiota abundance (genus Lachnospiraceae UCG004 id.11324)
1533	rs2726805	A	G	0.0548397	0.0120844	6.30406e-06	14306	ebi-a-GCST90017026	Gut microbiota abundance (genus Lachnospiraceae UCG004 id.11324)
1534	rs233486	G	A	0.0799088	0.017766	6.28463e-06	14306	ebi-a-GCST90017026	Gut microbiota abundance (genus Lachnospiraceae UCG004 id.11324)
1535	rs2444793	T	C	0.0542433	0.0118188	4.77079e-06	14306	ebi-a-GCST90017026	Gut microbiota abundance (genus Lachnospiraceae UCG004 id.11324)
1536	rs12673420	G	A	0.0554351	0.0118375	2.98078e-06	14306	ebi-a-GCST90017026	Gut microbiota abundance (genus Lachnospiraceae UCG004 id.11324)
1537	rs35182105	A	G	-0.109724	0.024221	4.86508e-06	14306	ebi-a-GCST90017026	Gut microbiota abundance (genus Lachnospiraceae UCG004 id.11324)
1538	rs2706242	G	C	-0.0901399	0.0199712	9.83853e-06	14306	ebi-a-GCST90017026	Gut microbiota abundance (genus Lachnospiraceae UCG004 id.11324)
1539	rs12894272	G	A	-0.0579792	0.0125229	4.3395e-06	14306	ebi-a-GCST90017026	Gut microbiota abundance (genus Lachnospiraceae UCG004 id.11324)
1540	rs10801803	G	A	-0.117029	0.0243085	1.4003e-06	14306	ebi-a-GCST90017027	Gut microbiota abundance (genus Lachnospiraceae UCG008 id.11328)
1541	rs62277846	C	T	0.102292	0.0212319	1.58891e-06	14306	ebi-a-GCST90017027	Gut microbiota abundance (genus Lachnospiraceae UCG008 id.11328)
1542	rs13024781	T	C	-0.0798769	0.0168846	2.29166e-06	14306	ebi-a-GCST90017027	Gut microbiota abundance (genus Lachnospiraceae UCG008 id.11328)
1543	rs9873555	G	C	-0.121162	0.0233467	2.4134e-07	14306	ebi-a-GCST90017027	Gut microbiota abundance (genus Lachnospiraceae UCG008 id.11328)
1544	rs67078837	T	C	-0.0845848	0.0170693	7.68192e-07	14306	ebi-a-GCST90017027	Gut microbiota abundance (genus Lachnospiraceae UCG008 id.11328)
1545	rs57091572	A	G	-0.110443	0.0235801	2.85825e-06	14306	ebi-a-GCST90017027	Gut microbiota abundance (genus Lachnospiraceae UCG008 id.11328)
1546	rs57254474	G	A	0.0886512	0.0199045	6.92054e-06	14306	ebi-a-GCST90017027	Gut microbiota abundance (genus Lachnospiraceae UCG008 id.11328)
1547	rs10793103	T	C	-0.0974344	0.0181279	9.34932e-08	14306	ebi-a-GCST90017027	Gut microbiota abundance (genus Lachnospiraceae UCG008 id.11328)
1548	rs10741777	T	C	-0.0973842	0.0194791	7.68652e-07	14306	ebi-a-GCST90017027	Gut microbiota abundance (genus Lachnospiraceae UCG008 id.11328)
1549	rs61944774	A	G	0.179838	0.0393797	6.34118e-06	14306	ebi-a-GCST90017027	Gut microbiota abundance (genus Lachnospiraceae UCG008 id.11328)
1550	rs75356640	G	A	0.136523	0.0303128	9.83196e-06	14306	ebi-a-GCST90017027	Gut microbiota abundance (genus Lachnospiraceae UCG008 id.11328)
1551	rs955844	A	C	0.112064	0.0228369	1.80992e-06	14306	ebi-a-GCST90017027	Gut microbiota abundance (genus Lachnospiraceae UCG008 id.11328)
1552	rs72761829	A	T	0.111884	0.0238893	2.5765e-06	14306	ebi-a-GCST90017028	Gut microbiota abundance (genus Lachnospiraceae UCG010 id.11330)
1553	rs72894957	G	A	0.222263	0.0486425	5.68434e-06	14306	ebi-a-GCST90017028	Gut microbiota abundance (genus Lachnospiraceae UCG010 id.11330)
1554	rs336138	G	T	0.0779543	0.0171865	7.48411e-06	14306	ebi-a-GCST90017028	Gut microbiota abundance (genus Lachnospiraceae UCG010 id.11330)
1555	rs17730011	G	A	-0.0702357	0.015706	7.84603e-06	14306	ebi-a-GCST90017028	Gut microbiota abundance (genus Lachnospiraceae UCG010 id.11330)
1556	rs4576377	C	A	0.0572001	0.0127043	7.63062e-06	14306	ebi-a-GCST90017028	Gut microbiota abundance (genus Lachnospiraceae UCG010 id.11330)
1557	rs2153460	A	T	-0.0684038	0.0156562	9.17318e-06	14306	ebi-a-GCST90017028	Gut microbiota abundance (genus Lachnospiraceae UCG010 id.11330)
1558	rs12346653	C	T	0.0657686	0.0139569	2.70321e-06	14306	ebi-a-GCST90017028	Gut microbiota abundance (genus Lachnospiraceae UCG010 id.11330)
1559	rs11192447	A	G	0.126592	0.024345	4.68954e-07	14306	ebi-a-GCST90017028	Gut microbiota abundance (genus Lachnospiraceae UCG010 id.11330)
1560	rs74315802	G	T	0.0867262	0.0183477	3.19007e-06	14306	ebi-a-GCST90017028	Gut microbiota abundance (genus Lachnospiraceae UCG010 id.11330)
1561	rs10414815	C	T	-0.10453	0.0230253	4.23975e-06	14306	ebi-a-GCST90017028	Gut microbiota abundance (genus Lachnospiraceae UCG010 id.11330)
1562	rs2833528	T	C	0.0562148	0.0127763	9.91996e-06	14306	ebi-a-GCST90017028	Gut microbiota abundance (genus Lachnospiraceae UCG010 id.11330)
1563	rs9981767	A	C	0.0655062	0.0131994	9.96369e-07	14306	ebi-a-GCST90017028	Gut microbiota abundance (genus Lachnospiraceae UCG010 id.11330)
1564	rs56791201	C	T	-0.051823	0.0110697	2.9282e-06	14306	ebi-a-GCST90017029	Gut microbiota abundance (genus Lachnospira id.2004)
1565	rs16861661	G	A	-0.183147	0.038148	1.27809e-06	14306	ebi-a-GCST90017030	Gut microbiota abundance (genus Lactobacillus id.1837)
1566	rs11674854	C	T	-0.0852686	0.0176504	1.59199e-06	14306	ebi-a-GCST90017030	Gut microbiota abundance (genus Lactobacillus id.1837)
1567	rs12693845	C	T	-0.0805447	0.0177429	8.96314e-06	14306	ebi-a-GCST90017030	Gut microbiota abundance (genus Lactobacillus id.1837)
1568	rs1530559	G	A	0.0804001	0.0178207	4.93106e-06	14306	ebi-a-GCST90017030	Gut microbiota abundance (genus Lactobacillus id.1837)
1569	rs77478751	A	G	-0.219886	0.0475759	7.32706e-06	14306	ebi-a-GCST90017030	Gut microbiota abundance (genus Lactobacillus id.1837)
1570	rs62314653	C	A	0.187692	0.0394585	2.24383e-06	14306	ebi-a-GCST90017030	Gut microbiota abundance (genus Lactobacillus id.1837)
1571	rs75127669	C	A	0.139784	0.0310414	6.83439e-06	14306	ebi-a-GCST90017030	Gut microbiota abundance (genus Lactobacillus id.1837)
1572	rs768253	T	G	-0.079195	0.0171791	4.24766e-06	14306	ebi-a-GCST90017030	Gut microbiota abundance (genus Lactobacillus id.1837)
1573	rs7399658	G	A	-0.107134	0.0221883	3.12097e-06	14306	ebi-a-GCST90017030	Gut microbiota abundance (genus Lactobacillus id.1837)
1574	rs328312	T	A	0.0815092	0.0169441	1.40618e-06	14306	ebi-a-GCST90017030	Gut microbiota abundance (genus Lactobacillus id.1837)
1575	rs921925	A	C	0.0985077	0.0203229	9.71673e-07	14306	ebi-a-GCST90017030	Gut microbiota abundance (genus Lactobacillus id.1837)
1576	rs6092149	A	T	-0.0801344	0.017149	3.29041e-06	14306	ebi-a-GCST90017030	Gut microbiota abundance (genus Lactobacillus id.1837)
1577	rs6674304	C	T	0.200758	0.0442121	6.1776e-06	14306	ebi-a-GCST90017031	Gut microbiota abundance (genus Lactococcus id.1851)
1578	rs2293361	C	T	-0.199221	0.0430969	1.39592e-06	14306	ebi-a-GCST90017031	Gut microbiota abundance (genus Lactococcus id.1851)
1579	rs12621813	G	A	0.108423	0.0239978	6.6083e-06	14306	ebi-a-GCST90017031	Gut microbiota abundance (genus Lactococcus id.1851)
1580	rs17168302	G	A	0.191857	0.0424761	6.28608e-06	14306	ebi-a-GCST90017031	Gut microbiota abundance (genus Lactococcus id.1851)
1581	rs55910161	C	T	0.146426	0.0307367	2.36211e-06	14306	ebi-a-GCST90017031	Gut microbiota abundance (genus Lactococcus id.1851)
1582	rs4766997	C	T	0.114599	0.023839	2.06144e-06	14306	ebi-a-GCST90017031	Gut microbiota abundance (genus Lactococcus id.1851)
1583	rs7992246	C	T	-0.104232	0.0230786	4.44723e-06	14306	ebi-a-GCST90017031	Gut microbiota abundance (genus Lactococcus id.1851)
1584	rs123059	C	T	0.13671	0.0274694	1.26561e-06	14306	ebi-a-GCST90017031	Gut microbiota abundance (genus Lactococcus id.1851)
1585	rs34757988	G	C	0.122294	0.0228976	8.95035e-08	14306	ebi-a-GCST90017031	Gut microbiota abundance (genus Lactococcus id.1851)
1586	rs10417872	G	T	-0.118306	0.024522	1.28677e-06	14306	ebi-a-GCST90017031	Gut microbiota abundance (genus Lactococcus id.1851)
1587	rs757872	C	G	-0.140799	0.027582	4.36878e-07	14306	ebi-a-GCST90017031	Gut microbiota abundance (genus Lactococcus id.1851)
1588	rs1187983	C	T	-0.0935456	0.0193174	2.02428e-06	14306	ebi-a-GCST90017032	Gut microbiota abundance (genus Marvinbryantia id.2005)
1589	rs3125832	A	C	0.0679323	0.015012	5.02736e-06	14306	ebi-a-GCST90017032	Gut microbiota abundance (genus Marvinbryantia id.2005)
1590	rs2863363	G	A	-0.0634861	0.0136323	3.11279e-06	14306	ebi-a-GCST90017032	Gut microbiota abundance (genus Marvinbryantia id.2005)
1591	rs2842896	C	T	-0.0649396	0.0131146	7.25371e-07	14306	ebi-a-GCST90017032	Gut microbiota abundance (genus Marvinbryantia id.2005)
1592	rs2724813	G	A	0.0840769	0.0167551	6.28449e-07	14306	ebi-a-GCST90017032	Gut microbiota abundance (genus Marvinbryantia id.2005)
1593	rs72948274	A	C	-0.126354	0.0272212	3.25912e-06	14306	ebi-a-GCST90017032	Gut microbiota abundance (genus Marvinbryantia id.2005)
1594	rs61884471	G	A	0.124426	0.0248431	1.01163e-06	14306	ebi-a-GCST90017032	Gut microbiota abundance (genus Marvinbryantia id.2005)
1595	rs11620597	T	C	0.119479	0.0271688	7.80171e-06	14306	ebi-a-GCST90017032	Gut microbiota abundance (genus Marvinbryantia id.2005)
1596	rs8006832	G	T	-0.0952415	0.0216699	6.58082e-06	14306	ebi-a-GCST90017032	Gut microbiota abundance (genus Marvinbryantia id.2005)
1597	rs11645029	G	C	-0.060618	0.0131551	4.14753e-06	14306	ebi-a-GCST90017032	Gut microbiota abundance (genus Marvinbryantia id.2005)
1598	rs12963345	C	G	0.059681	0.0132289	6.60374e-06	14306	ebi-a-GCST90017032	Gut microbiota abundance (genus Marvinbryantia id.2005)
1599	rs146541147	G	A	0.118845	0.0268423	6.86294e-06	14306	ebi-a-GCST90017032	Gut microbiota abundance (genus Marvinbryantia id.2005)
1600	rs10202904	G	T	0.112811	0.0239106	3.08546e-06	14306	ebi-a-GCST90017033	Gut microbiota abundance (genus Methanobrevibacter id.123)
1601	rs6776814	T	C	-0.188956	0.0419905	8.04896e-06	14306	ebi-a-GCST90017033	Gut microbiota abundance (genus Methanobrevibacter id.123)
1602	rs894996	C	A	0.214213	0.0456045	3.81566e-06	14306	ebi-a-GCST90017033	Gut microbiota abundance (genus Methanobrevibacter id.123)
1603	rs1334944	T	C	0.115197	0.0255492	7.61377e-06	14306	ebi-a-GCST90017033	Gut microbiota abundance (genus Methanobrevibacter id.123)
1604	rs11018665	A	T	0.113013	0.0254343	7.03105e-06	14306	ebi-a-GCST90017033	Gut microbiota abundance (genus Methanobrevibacter id.123)
1605	rs76029318	T	C	0.222849	0.0454319	1.07552e-06	14306	ebi-a-GCST90017033	Gut microbiota abundance (genus Methanobrevibacter id.123)
1606	rs4779844	C	G	-0.109639	0.0247979	9.28282e-06	14306	ebi-a-GCST90017033	Gut microbiota abundance (genus Methanobrevibacter id.123)
1607	rs4802933	G	A	0.135628	0.0308139	9.73823e-06	14306	ebi-a-GCST90017033	Gut microbiota abundance (genus Methanobrevibacter id.123)
1608	rs6856150	A	G	-0.0881922	0.0194146	6.05954e-06	14306	ebi-a-GCST90017034	Gut microbiota abundance (genus Odoribacter id.952)
1609	rs10093869	A	G	-0.0577795	0.0125389	3.67443e-06	14306	ebi-a-GCST90017034	Gut microbiota abundance (genus Odoribacter id.952)
1610	rs74553962	T	G	0.121449	0.0264106	9.48681e-06	14306	ebi-a-GCST90017034	Gut microbiota abundance (genus Odoribacter id.952)
1611	rs16918425	A	T	0.0999781	0.0223785	8.85054e-06	14306	ebi-a-GCST90017034	Gut microbiota abundance (genus Odoribacter id.952)
1612	rs77779484	G	A	-0.133489	0.0268526	6.56251e-07	14306	ebi-a-GCST90017034	Gut microbiota abundance (genus Odoribacter id.952)
1613	rs28417404	A	G	-0.0726896	0.0161372	3.68036e-06	14306	ebi-a-GCST90017034	Gut microbiota abundance (genus Odoribacter id.952)
1614	rs503751	C	G	0.0618294	0.0118887	2.07625e-07	14306	ebi-a-GCST90017034	Gut microbiota abundance (genus Odoribacter id.952)
1615	rs4793970	A	G	-0.0576329	0.0129154	6.02698e-06	14306	ebi-a-GCST90017034	Gut microbiota abundance (genus Odoribacter id.952)
1616	rs10423795	T	C	-0.0550695	0.0121164	6.5793e-06	14306	ebi-a-GCST90017034	Gut microbiota abundance (genus Odoribacter id.952)
1617	rs7540303	C	T	0.108044	0.023638	5.32023e-06	14306	ebi-a-GCST90017035	Gut microbiota abundance (genus Olsenella id.822)
1618	rs2759329	A	G	0.111131	0.0237218	3.43202e-06	14306	ebi-a-GCST90017035	Gut microbiota abundance (genus Olsenella id.822)
1619	rs35225860	A	G	-0.223604	0.0482391	3.87044e-06	14306	ebi-a-GCST90017035	Gut microbiota abundance (genus Olsenella id.822)
1620	rs1035588	A	G	-0.108148	0.0236848	4.85501e-06	14306	ebi-a-GCST90017035	Gut microbiota abundance (genus Olsenella id.822)
1621	rs61090148	A	G	-0.104783	0.0231343	6.43724e-06	14306	ebi-a-GCST90017035	Gut microbiota abundance (genus Olsenella id.822)
1622	rs9460691	C	A	0.119966	0.0268645	7.2835e-06	14306	ebi-a-GCST90017035	Gut microbiota abundance (genus Olsenella id.822)
1623	rs72691585	C	A	-0.249079	0.0520814	2.95291e-06	14306	ebi-a-GCST90017035	Gut microbiota abundance (genus Olsenella id.822)
1624	rs17148768	G	A	0.140434	0.0295602	2.19842e-06	14306	ebi-a-GCST90017035	Gut microbiota abundance (genus Olsenella id.822)
1625	rs8066522	A	G	0.106529	0.0240379	9.70085e-06	14306	ebi-a-GCST90017035	Gut microbiota abundance (genus Olsenella id.822)
1626	rs62112538	C	T	-0.19943	0.0407033	1.1882e-06	14306	ebi-a-GCST90017035	Gut microbiota abundance (genus Olsenella id.822)
1627	rs6046522	C	T	0.122938	0.0269928	4.48456e-06	14306	ebi-a-GCST90017035	Gut microbiota abundance (genus Olsenella id.822)
1628	rs234108	A	G	0.0749553	0.0152632	9.16326e-07	14306	ebi-a-GCST90017036	Gut microbiota abundance (genus Oscillibacter id.2063)
1629	rs16866406	A	G	0.0988765	0.0208795	3.07822e-06	14306	ebi-a-GCST90017036	Gut microbiota abundance (genus Oscillibacter id.2063)
1630	rs12649930	T	G	0.121589	0.0259612	4.09383e-06	14306	ebi-a-GCST90017036	Gut microbiota abundance (genus Oscillibacter id.2063)
1631	rs9393920	G	A	0.0744662	0.0151081	9.92247e-07	14306	ebi-a-GCST90017036	Gut microbiota abundance (genus Oscillibacter id.2063)
1632	rs6901560	C	G	0.0855032	0.018693	6.20955e-06	14306	ebi-a-GCST90017036	Gut microbiota abundance (genus Oscillibacter id.2063)
1633	rs11990279	T	C	-0.0824934	0.0180457	4.94299e-06	14306	ebi-a-GCST90017036	Gut microbiota abundance (genus Oscillibacter id.2063)
1634	rs4506202	G	A	0.0711323	0.0152261	3.20826e-06	14306	ebi-a-GCST90017036	Gut microbiota abundance (genus Oscillibacter id.2063)
1635	rs16934185	A	G	-0.129568	0.028157	4.38036e-06	14306	ebi-a-GCST90017036	Gut microbiota abundance (genus Oscillibacter id.2063)
1636	rs75453768	G	T	0.12212	0.0268629	5.34737e-06	14306	ebi-a-GCST90017036	Gut microbiota abundance (genus Oscillibacter id.2063)
1637	rs61883564	A	G	-0.101351	0.0221016	3.38712e-06	14306	ebi-a-GCST90017036	Gut microbiota abundance (genus Oscillibacter id.2063)
1638	rs12417956	C	G	0.0785431	0.0174075	6.02629e-06	14306	ebi-a-GCST90017036	Gut microbiota abundance (genus Oscillibacter id.2063)
1639	rs137917150	T	A	-0.174992	0.0388394	4.61987e-06	14306	ebi-a-GCST90017036	Gut microbiota abundance (genus Oscillibacter id.2063)
1640	rs11627628	T	C	0.143961	0.0290223	1.00921e-06	14306	ebi-a-GCST90017036	Gut microbiota abundance (genus Oscillibacter id.2063)
1641	rs36095275	C	T	-0.0752368	0.0156861	1.39627e-06	14306	ebi-a-GCST90017036	Gut microbiota abundance (genus Oscillibacter id.2063)
1642	rs62206502	A	C	0.0681423	0.0151349	6.59888e-06	14306	ebi-a-GCST90017036	Gut microbiota abundance (genus Oscillibacter id.2063)
1643	rs761240	G	T	0.17664	0.0388812	2.0384e-06	14306	ebi-a-GCST90017036	Gut microbiota abundance (genus Oscillibacter id.2063)
1644	rs133832	A	C	-0.0795527	0.0162411	1.1472e-06	14306	ebi-a-GCST90017036	Gut microbiota abundance (genus Oscillibacter id.2063)
1645	rs751183	C	T	0.0774322	0.0172216	6.85125e-06	14306	ebi-a-GCST90017037	Gut microbiota abundance (genus Oscillospira id.2064)
1646	rs73038677	T	A	-0.08321	0.0168666	1.09428e-06	14306	ebi-a-GCST90017037	Gut microbiota abundance (genus Oscillospira id.2064)
1647	rs28889936	A	C	0.114051	0.0252838	3.36589e-06	14306	ebi-a-GCST90017037	Gut microbiota abundance (genus Oscillospira id.2064)
1648	rs12206468	G	A	-0.133016	0.0269733	1.04222e-06	14306	ebi-a-GCST90017037	Gut microbiota abundance (genus Oscillospira id.2064)
1649	rs72866977	A	C	-0.130569	0.0281674	5.62704e-06	14306	ebi-a-GCST90017037	Gut microbiota abundance (genus Oscillospira id.2064)
1650	rs62422654	C	T	0.0898456	0.0198088	6.46755e-06	14306	ebi-a-GCST90017037	Gut microbiota abundance (genus Oscillospira id.2064)
1651	rs1954532	C	T	0.0826246	0.0175252	2.26772e-06	14306	ebi-a-GCST90017037	Gut microbiota abundance (genus Oscillospira id.2064)
1652	rs12925026	T	C	0.13559	0.030678	9.31022e-06	14306	ebi-a-GCST90017037	Gut microbiota abundance (genus Oscillospira id.2064)
1653	rs8076323	A	G	0.0715392	0.0156539	5.61319e-06	14306	ebi-a-GCST90017037	Gut microbiota abundance (genus Oscillospira id.2064)
1654	rs4428215	G	A	0.130293	0.0242237	7.51069e-08	14306	ebi-a-GCST90017038	Gut microbiota abundance (genus Oxalobacter id.2978)
1655	rs36057338	G	T	0.207847	0.0421439	8.79812e-07	14306	ebi-a-GCST90017038	Gut microbiota abundance (genus Oxalobacter id.2978)
1656	rs1569853	T	C	-0.138078	0.0296981	3.64502e-06	14306	ebi-a-GCST90017038	Gut microbiota abundance (genus Oxalobacter id.2978)
1657	rs6993398	G	A	0.127217	0.0278855	7.12771e-06	14306	ebi-a-GCST90017038	Gut microbiota abundance (genus Oxalobacter id.2978)
1658	rs10464997	G	A	0.137691	0.0294804	3.29754e-06	14306	ebi-a-GCST90017038	Gut microbiota abundance (genus Oxalobacter id.2978)
1659	rs12002250	A	C	0.217122	0.0466317	1.41504e-06	14306	ebi-a-GCST90017038	Gut microbiota abundance (genus Oxalobacter id.2978)
1660	rs736744	T	C	-0.117882	0.0211262	2.57472e-08	14306	ebi-a-GCST90017038	Gut microbiota abundance (genus Oxalobacter id.2978)
1661	rs3862635	C	T	-0.172142	0.0394026	9.18692e-06	14306	ebi-a-GCST90017038	Gut microbiota abundance (genus Oxalobacter id.2978)
1662	rs11108500	A	G	-0.199099	0.0427327	3.74283e-06	14306	ebi-a-GCST90017038	Gut microbiota abundance (genus Oxalobacter id.2978)
1663	rs111966731	T	C	0.213114	0.047162	7.29861e-06	14306	ebi-a-GCST90017038	Gut microbiota abundance (genus Oxalobacter id.2978)
1664	rs6071435	T	A	-0.105512	0.021489	1.07431e-06	14306	ebi-a-GCST90017038	Gut microbiota abundance (genus Oxalobacter id.2978)
1665	rs6000536	C	T	-0.130992	0.0253804	2.06054e-07	14306	ebi-a-GCST90017038	Gut microbiota abundance (genus Oxalobacter id.2978)
1666	rs6657302	T	C	-0.10452	0.0225521	9.75708e-06	14306	ebi-a-GCST90017039	Gut microbiota abundance (genus Parabacteroides id.954)
1667	rs72893646	A	T	-0.0715594	0.0156668	8.83385e-06	14306	ebi-a-GCST90017039	Gut microbiota abundance (genus Parabacteroides id.954)
1668	rs115602804	G	A	0.10308	0.0222736	1.93059e-06	14306	ebi-a-GCST90017039	Gut microbiota abundance (genus Parabacteroides id.954)
1669	rs114567323	T	C	0.186478	0.0405199	5.65484e-06	14306	ebi-a-GCST90017039	Gut microbiota abundance (genus Parabacteroides id.954)
1670	rs3860755	G	C	0.0558784	0.0116625	1.71325e-06	14306	ebi-a-GCST90017039	Gut microbiota abundance (genus Parabacteroides id.954)
1671	rs11965579	G	C	0.162824	0.0381863	8.86584e-06	14306	ebi-a-GCST90017039	Gut microbiota abundance (genus Parabacteroides id.954)
1672	rs4236095	A	G	-0.0761961	0.0157042	1.93143e-06	14306	ebi-a-GCST90017039	Gut microbiota abundance (genus Parabacteroides id.954)
1673	rs60884758	C	T	-0.0702667	0.0142249	5.7069e-07	14306	ebi-a-GCST90017039	Gut microbiota abundance (genus Parabacteroides id.954)
1674	rs7298818	C	T	0.0888832	0.0200902	8.53631e-06	14306	ebi-a-GCST90017039	Gut microbiota abundance (genus Parabacteroides id.954)
1675	rs17141986	C	G	-0.0500303	0.0111459	7.27411e-06	14306	ebi-a-GCST90017039	Gut microbiota abundance (genus Parabacteroides id.954)
1676	rs3008582	T	C	0.10572	0.0227246	4.35993e-06	14306	ebi-a-GCST90017040	Gut microbiota abundance (genus Paraprevotella id.962)
1677	rs140997932	T	C	-0.162376	0.0354178	2.1112e-06	14306	ebi-a-GCST90017040	Gut microbiota abundance (genus Paraprevotella id.962)
1678	rs2081023	A	G	-0.122561	0.0236507	2.63797e-07	14306	ebi-a-GCST90017040	Gut microbiota abundance (genus Paraprevotella id.962)
1679	rs17785622	A	G	0.248065	0.0524304	1.92659e-06	14306	ebi-a-GCST90017040	Gut microbiota abundance (genus Paraprevotella id.962)
1680	rs3801748	G	A	0.0779721	0.0171691	5.20176e-06	14306	ebi-a-GCST90017040	Gut microbiota abundance (genus Paraprevotella id.962)
1681	rs145020347	A	G	-0.12465	0.0262323	4.03005e-06	14306	ebi-a-GCST90017040	Gut microbiota abundance (genus Paraprevotella id.962)
1682	rs4756632	G	T	-0.138905	0.0289897	3.81751e-06	14306	ebi-a-GCST90017040	Gut microbiota abundance (genus Paraprevotella id.962)
1683	rs17109926	A	G	-0.0988335	0.0216172	6.75274e-06	14306	ebi-a-GCST90017040	Gut microbiota abundance (genus Paraprevotella id.962)
1684	rs10842464	C	T	0.0758215	0.0172568	6.59721e-06	14306	ebi-a-GCST90017040	Gut microbiota abundance (genus Paraprevotella id.962)
1685	rs4767113	C	T	0.0882466	0.018382	2.14358e-06	14306	ebi-a-GCST90017040	Gut microbiota abundance (genus Paraprevotella id.962)
1686	rs9602779	A	C	-0.106692	0.0220264	6.9274e-07	14306	ebi-a-GCST90017040	Gut microbiota abundance (genus Paraprevotella id.962)
1687	rs9900242	A	G	-0.0852967	0.0175212	1.14067e-06	14306	ebi-a-GCST90017040	Gut microbiota abundance (genus Paraprevotella id.962)
1688	rs7240324	T	G	-0.10229	0.0226948	5.95895e-06	14306	ebi-a-GCST90017040	Gut microbiota abundance (genus Paraprevotella id.962)
1689	rs78383039	T	C	-0.146315	0.0297119	1.57438e-06	14306	ebi-a-GCST90017041	Gut microbiota abundance (genus Parasutterella id.2892)
1690	rs7572229	A	G	-0.066273	0.0132736	6.31699e-07	14306	ebi-a-GCST90017041	Gut microbiota abundance (genus Parasutterella id.2892)
1691	rs11715853	G	A	-0.0662952	0.0146114	6.22917e-06	14306	ebi-a-GCST90017041	Gut microbiota abundance (genus Parasutterella id.2892)
1692	rs6809952	G	A	-0.0684957	0.0150892	8.13355e-06	14306	ebi-a-GCST90017041	Gut microbiota abundance (genus Parasutterella id.2892)
1693	rs62273907	A	G	0.229468	0.0502262	5.88383e-06	14306	ebi-a-GCST90017041	Gut microbiota abundance (genus Parasutterella id.2892)
1694	rs6828768	C	T	0.0636852	0.0132645	1.78328e-06	14306	ebi-a-GCST90017041	Gut microbiota abundance (genus Parasutterella id.2892)
1695	rs35414597	T	A	-0.0684946	0.0142143	1.51206e-06	14306	ebi-a-GCST90017041	Gut microbiota abundance (genus Parasutterella id.2892)
1696	rs2090816	C	A	-0.0840967	0.0177315	2.89714e-06	14306	ebi-a-GCST90017041	Gut microbiota abundance (genus Parasutterella id.2892)
1697	rs35055552	T	C	0.109554	0.0235433	3.3485e-06	14306	ebi-a-GCST90017041	Gut microbiota abundance (genus Parasutterella id.2892)
1698	rs823424	G	A	-0.0713448	0.0156958	4.95291e-06	14306	ebi-a-GCST90017041	Gut microbiota abundance (genus Parasutterella id.2892)
1699	rs10899911	A	G	-0.0717102	0.0148151	1.15271e-06	14306	ebi-a-GCST90017041	Gut microbiota abundance (genus Parasutterella id.2892)
1700	rs7303158	C	T	0.0646859	0.0134256	1.32776e-06	14306	ebi-a-GCST90017041	Gut microbiota abundance (genus Parasutterella id.2892)
1701	rs7311004	C	T	0.0617522	0.0136438	5.92052e-06	14306	ebi-a-GCST90017041	Gut microbiota abundance (genus Parasutterella id.2892)
1702	rs1403396	A	T	-0.0756729	0.0159035	2.75518e-06	14306	ebi-a-GCST90017041	Gut microbiota abundance (genus Parasutterella id.2892)
1703	rs8039785	G	T	-0.0618345	0.0133	3.62093e-06	14306	ebi-a-GCST90017041	Gut microbiota abundance (genus Parasutterella id.2892)
1704	rs55877868	A	C	-0.104458	0.0228089	2.87071e-06	14306	ebi-a-GCST90017041	Gut microbiota abundance (genus Parasutterella id.2892)
1705	rs2387977	T	C	-0.0681778	0.0134756	5.38481e-07	14306	ebi-a-GCST90017041	Gut microbiota abundance (genus Parasutterella id.2892)
1706	rs12069354	C	T	0.16763	0.0379501	9.28346e-06	14306	ebi-a-GCST90017042	Gut microbiota abundance (genus Peptococcus id.2037)
1707	rs74592222	G	A	0.137957	0.0302965	8.55342e-06	14306	ebi-a-GCST90017042	Gut microbiota abundance (genus Peptococcus id.2037)
1708	rs2054133	A	G	-0.0895433	0.0188332	2.14166e-06	14306	ebi-a-GCST90017042	Gut microbiota abundance (genus Peptococcus id.2037)
1709	rs75754569	C	G	0.181434	0.0319429	1.09883e-08	14306	ebi-a-GCST90017042	Gut microbiota abundance (genus Peptococcus id.2037)
1710	rs10031059	C	T	0.121167	0.0225844	1.23637e-07	14306	ebi-a-GCST90017042	Gut microbiota abundance (genus Peptococcus id.2037)
1711	rs6918730	A	G	-0.135311	0.0289742	1.14731e-06	14306	ebi-a-GCST90017042	Gut microbiota abundance (genus Peptococcus id.2037)
1712	rs7766680	G	C	0.0976832	0.0214155	3.50768e-06	14306	ebi-a-GCST90017042	Gut microbiota abundance (genus Peptococcus id.2037)
1713	rs7033353	G	T	-0.090152	0.018995	2.21958e-06	14306	ebi-a-GCST90017042	Gut microbiota abundance (genus Peptococcus id.2037)
1714	rs11001941	G	A	-0.195611	0.0392217	1.32859e-06	14306	ebi-a-GCST90017042	Gut microbiota abundance (genus Peptococcus id.2037)
1715	rs72850165	T	C	-0.134304	0.0300423	5.74156e-06	14306	ebi-a-GCST90017042	Gut microbiota abundance (genus Peptococcus id.2037)
1716	rs11030569	A	T	-0.17402	0.0374133	3.1299e-06	14306	ebi-a-GCST90017042	Gut microbiota abundance (genus Peptococcus id.2037)
1717	rs77681628	C	T	0.200307	0.0387328	2.68838e-07	14306	ebi-a-GCST90017042	Gut microbiota abundance (genus Peptococcus id.2037)
1718	rs413827	G	A	0.110229	0.0237523	3.30088e-06	14306	ebi-a-GCST90017042	Gut microbiota abundance (genus Peptococcus id.2037)
1719	rs34282744	G	C	0.191797	0.0399832	1.83535e-06	14306	ebi-a-GCST90017042	Gut microbiota abundance (genus Peptococcus id.2037)
1720	rs36121075	A	G	-0.14067	0.030628	6.98715e-06	14306	ebi-a-GCST90017042	Gut microbiota abundance (genus Peptococcus id.2037)
1721	rs5770862	T	C	0.162018	0.0356813	3.21959e-06	14306	ebi-a-GCST90017042	Gut microbiota abundance (genus Peptococcus id.2037)
1722	rs6427992	C	G	0.0652458	0.0137508	2.08612e-06	14306	ebi-a-GCST90017043	Gut microbiota abundance (genus Phascolarctobacterium id.2168)
1723	rs12618201	A	G	0.0641657	0.0138202	3.37699e-06	14306	ebi-a-GCST90017043	Gut microbiota abundance (genus Phascolarctobacterium id.2168)
1724	rs74540770	G	A	-0.121014	0.0258621	3.60272e-06	14306	ebi-a-GCST90017043	Gut microbiota abundance (genus Phascolarctobacterium id.2168)
1725	rs56069061	G	A	-0.111306	0.0230694	1.87176e-06	14306	ebi-a-GCST90017043	Gut microbiota abundance (genus Phascolarctobacterium id.2168)
1726	rs11929846	T	C	-0.0697199	0.0157969	8.88423e-06	14306	ebi-a-GCST90017043	Gut microbiota abundance (genus Phascolarctobacterium id.2168)
1727	rs56157888	A	C	0.0954864	0.0193976	1.08505e-06	14306	ebi-a-GCST90017043	Gut microbiota abundance (genus Phascolarctobacterium id.2168)
1728	rs1264476	G	T	-0.0767335	0.0166041	4.29566e-06	14306	ebi-a-GCST90017043	Gut microbiota abundance (genus Phascolarctobacterium id.2168)
1729	rs75882962	T	C	0.0968661	0.0190575	3.18985e-07	14306	ebi-a-GCST90017043	Gut microbiota abundance (genus Phascolarctobacterium id.2168)
1730	rs7982713	G	A	0.0726921	0.0163201	9.72165e-06	14306	ebi-a-GCST90017043	Gut microbiota abundance (genus Phascolarctobacterium id.2168)
1731	rs76124218	C	G	-0.159361	0.0344532	2.66968e-06	14306	ebi-a-GCST90017043	Gut microbiota abundance (genus Phascolarctobacterium id.2168)
1732	rs74847270	A	G	-0.104889	0.0230998	5.73099e-06	14306	ebi-a-GCST90017043	Gut microbiota abundance (genus Phascolarctobacterium id.2168)
1733	rs9426434	T	C	-0.123657	0.0278514	9.71717e-06	14306	ebi-a-GCST90017044	Gut microbiota abundance (genus Prevotella7 id.11182)
1734	rs12124567	A	G	-0.121281	0.0275017	9.48986e-06	14306	ebi-a-GCST90017044	Gut microbiota abundance (genus Prevotella7 id.11182)
1735	rs57404562	C	A	0.155486	0.0316057	6.2157e-07	14306	ebi-a-GCST90017044	Gut microbiota abundance (genus Prevotella7 id.11182)
1736	rs2240542	C	T	0.12085	0.0261776	4.8415e-06	14306	ebi-a-GCST90017044	Gut microbiota abundance (genus Prevotella7 id.11182)
1737	rs430270	A	C	0.139155	0.0297055	2.86847e-06	14306	ebi-a-GCST90017044	Gut microbiota abundance (genus Prevotella7 id.11182)
1738	rs12195431	T	C	0.196528	0.0442322	8.72811e-06	14306	ebi-a-GCST90017044	Gut microbiota abundance (genus Prevotella7 id.11182)
1739	rs2918132	T	C	0.114648	0.0254916	6.42407e-06	14306	ebi-a-GCST90017044	Gut microbiota abundance (genus Prevotella7 id.11182)
1740	rs79263163	A	C	-0.143982	0.031501	7.51052e-06	14306	ebi-a-GCST90017044	Gut microbiota abundance (genus Prevotella7 id.11182)
1741	rs16937247	G	C	0.146098	0.0351529	9.63696e-06	14306	ebi-a-GCST90017044	Gut microbiota abundance (genus Prevotella7 id.11182)
1742	rs118038478	A	G	0.205676	0.0468917	7.85416e-06	14306	ebi-a-GCST90017044	Gut microbiota abundance (genus Prevotella7 id.11182)
1743	rs9959718	G	A	0.133012	0.0275361	1.9006e-06	14306	ebi-a-GCST90017044	Gut microbiota abundance (genus Prevotella7 id.11182)
1744	rs9608249	A	G	-0.158213	0.0336317	2.06685e-06	14306	ebi-a-GCST90017044	Gut microbiota abundance (genus Prevotella7 id.11182)
1745	rs2495052	A	G	0.0838978	0.0188523	8.9714e-06	14306	ebi-a-GCST90017045	Gut microbiota abundance (genus Prevotella9 id.11183)
1746	rs9428102	A	G	-0.0778845	0.0176068	4.61732e-06	14306	ebi-a-GCST90017045	Gut microbiota abundance (genus Prevotella9 id.11183)
1747	rs11685699	C	T	-0.141357	0.0295665	2.02554e-06	14306	ebi-a-GCST90017045	Gut microbiota abundance (genus Prevotella9 id.11183)
1748	rs72815774	T	C	-0.176186	0.0393068	8.78294e-06	14306	ebi-a-GCST90017045	Gut microbiota abundance (genus Prevotella9 id.11183)
1749	rs12648235	T	C	0.0785902	0.0177676	7.39078e-06	14306	ebi-a-GCST90017045	Gut microbiota abundance (genus Prevotella9 id.11183)
1750	rs1304512	G	A	0.0761593	0.0165885	5.29078e-06	14306	ebi-a-GCST90017045	Gut microbiota abundance (genus Prevotella9 id.11183)
1751	rs2683313	G	A	0.0724576	0.0151603	1.68896e-06	14306	ebi-a-GCST90017045	Gut microbiota abundance (genus Prevotella9 id.11183)
1752	rs10512344	C	G	0.247373	0.0544087	3.19323e-06	14306	ebi-a-GCST90017045	Gut microbiota abundance (genus Prevotella9 id.11183)
1753	rs2104588	C	T	-0.105558	0.023773	8.1298e-06	14306	ebi-a-GCST90017045	Gut microbiota abundance (genus Prevotella9 id.11183)
1754	rs11199734	A	T	0.0770209	0.0169462	7.00293e-06	14306	ebi-a-GCST90017045	Gut microbiota abundance (genus Prevotella9 id.11183)
1755	rs7976209	T	C	-0.0870786	0.0197951	7.2835e-06	14306	ebi-a-GCST90017045	Gut microbiota abundance (genus Prevotella9 id.11183)
1756	rs16966465	G	C	0.0743348	0.0165291	9.33211e-06	14306	ebi-a-GCST90017045	Gut microbiota abundance (genus Prevotella9 id.11183)
1757	rs4968431	G	T	0.0640113	0.0144162	8.5844e-06	14306	ebi-a-GCST90017045	Gut microbiota abundance (genus Prevotella9 id.11183)
1758	rs7232121	G	C	0.0671292	0.014423	3.76011e-06	14306	ebi-a-GCST90017045	Gut microbiota abundance (genus Prevotella9 id.11183)
1759	rs7237249	C	T	-0.0823764	0.0182126	8.93305e-06	14306	ebi-a-GCST90017045	Gut microbiota abundance (genus Prevotella9 id.11183)
1760	rs111509883	T	C	0.171131	0.0347624	1.24388e-06	14306	ebi-a-GCST90017045	Gut microbiota abundance (genus Prevotella9 id.11183)
1761	rs746764	T	C	-0.0915771	0.0193245	2.04e-06	14306	ebi-a-GCST90017045	Gut microbiota abundance (genus Prevotella9 id.11183)
1762	rs117271932	A	G	0.208089	0.0440393	2.81722e-06	14306	ebi-a-GCST90017045	Gut microbiota abundance (genus Prevotella9 id.11183)
1763	rs9613013	G	A	0.0917591	0.0202697	6.10408e-06	14306	ebi-a-GCST90017045	Gut microbiota abundance (genus Prevotella9 id.11183)
1764	rs9887954	G	A	-0.114849	0.0249013	4.80806e-06	14306	ebi-a-GCST90017046	Gut microbiota abundance (genus Rikenellaceae RC9 gut group id.11191)
1765	rs17032291	T	C	-0.169579	0.0368251	6.60998e-06	14306	ebi-a-GCST90017046	Gut microbiota abundance (genus Rikenellaceae RC9 gut group id.11191)
1766	rs4270579	A	G	0.118021	0.0271041	5.45645e-06	14306	ebi-a-GCST90017046	Gut microbiota abundance (genus Rikenellaceae RC9 gut group id.11191)
1767	rs12501673	A	G	0.116395	0.0262253	6.28985e-06	14306	ebi-a-GCST90017046	Gut microbiota abundance (genus Rikenellaceae RC9 gut group id.11191)
1768	rs17582787	A	G	-0.157739	0.0339924	3.55378e-06	14306	ebi-a-GCST90017046	Gut microbiota abundance (genus Rikenellaceae RC9 gut group id.11191)
1769	rs7712231	A	G	0.156284	0.0350462	7.9704e-06	14306	ebi-a-GCST90017046	Gut microbiota abundance (genus Rikenellaceae RC9 gut group id.11191)
1770	rs80309088	G	A	0.17405	0.0383423	4.55638e-06	14306	ebi-a-GCST90017046	Gut microbiota abundance (genus Rikenellaceae RC9 gut group id.11191)
1771	rs4717843	G	T	-0.119376	0.0260548	4.71726e-06	14306	ebi-a-GCST90017046	Gut microbiota abundance (genus Rikenellaceae RC9 gut group id.11191)
1772	rs2900503	T	G	0.172329	0.0326671	1.55282e-07	14306	ebi-a-GCST90017046	Gut microbiota abundance (genus Rikenellaceae RC9 gut group id.11191)
1773	rs2998141	C	T	0.136346	0.0293073	4.42374e-06	14306	ebi-a-GCST90017046	Gut microbiota abundance (genus Rikenellaceae RC9 gut group id.11191)
1774	rs7113155	C	G	-0.114423	0.0247798	5.26478e-06	14306	ebi-a-GCST90017046	Gut microbiota abundance (genus Rikenellaceae RC9 gut group id.11191)
1775	rs7193937	C	G	-0.124153	0.027741	6.18771e-06	14306	ebi-a-GCST90017046	Gut microbiota abundance (genus Rikenellaceae RC9 gut group id.11191)
1776	rs2074881	T	C	-0.142236	0.032391	9.44778e-06	14306	ebi-a-GCST90017046	Gut microbiota abundance (genus Rikenellaceae RC9 gut group id.11191)
1777	rs16843578	C	T	-0.0875276	0.0196779	5.08124e-06	14306	ebi-a-GCST90017047	Gut microbiota abundance (genus Romboutsia id.11347)
1778	rs75987356	G	A	-0.129578	0.0280454	6.70795e-06	14306	ebi-a-GCST90017047	Gut microbiota abundance (genus Romboutsia id.11347)
1779	rs114398731	G	C	-0.131039	0.0293815	7.95848e-06	14306	ebi-a-GCST90017047	Gut microbiota abundance (genus Romboutsia id.11347)
1780	rs9389266	T	G	0.0722815	0.0162353	9.38469e-06	14306	ebi-a-GCST90017047	Gut microbiota abundance (genus Romboutsia id.11347)
1781	rs28603357	T	C	-0.214911	0.0474739	8.52236e-06	14306	ebi-a-GCST90017047	Gut microbiota abundance (genus Romboutsia id.11347)
1782	rs34302036	G	A	-0.0550261	0.0120835	5.87665e-06	14306	ebi-a-GCST90017047	Gut microbiota abundance (genus Romboutsia id.11347)
1783	rs62504452	A	G	-0.0710048	0.0156654	4.65833e-06	14306	ebi-a-GCST90017047	Gut microbiota abundance (genus Romboutsia id.11347)
1784	rs10279978	A	G	-0.0622202	0.0127675	1.17009e-06	14306	ebi-a-GCST90017047	Gut microbiota abundance (genus Romboutsia id.11347)
1785	rs75200530	T	G	-0.190644	0.0421065	5.06559e-06	14306	ebi-a-GCST90017047	Gut microbiota abundance (genus Romboutsia id.11347)
1786	rs61841503	G	A	0.092888	0.0171454	3.99595e-08	14306	ebi-a-GCST90017047	Gut microbiota abundance (genus Romboutsia id.11347)
1787	rs7109293	A	G	0.0919112	0.0205738	6.98361e-06	14306	ebi-a-GCST90017047	Gut microbiota abundance (genus Romboutsia id.11347)
1788	rs11221428	T	C	-0.0726779	0.0158263	6.48649e-06	14306	ebi-a-GCST90017047	Gut microbiota abundance (genus Romboutsia id.11347)
1789	rs77702691	A	G	-0.094406	0.0208544	7.3697e-06	14306	ebi-a-GCST90017047	Gut microbiota abundance (genus Romboutsia id.11347)
1790	rs9567264	C	T	0.0580018	0.0127495	5.75692e-06	14306	ebi-a-GCST90017047	Gut microbiota abundance (genus Romboutsia id.11347)
1791	rs12740451	T	C	0.0697527	0.0153607	7.3426e-06	14306	ebi-a-GCST90017048	Gut microbiota abundance (genus Roseburia id.2012)
1792	rs302266	T	C	-0.0777312	0.0172985	8.12587e-06	14306	ebi-a-GCST90017048	Gut microbiota abundance (genus Roseburia id.2012)
1793	rs6445851	A	G	0.0497336	0.0108158	3.5272e-06	14306	ebi-a-GCST90017048	Gut microbiota abundance (genus Roseburia id.2012)
1794	rs116270582	T	A	-0.153844	0.0329324	1.19525e-06	14306	ebi-a-GCST90017048	Gut microbiota abundance (genus Roseburia id.2012)
1795	rs2943022	T	C	0.0493786	0.0106763	4.11405e-06	14306	ebi-a-GCST90017048	Gut microbiota abundance (genus Roseburia id.2012)
1796	rs78753150	A	C	0.0968739	0.0214067	9.98321e-06	14306	ebi-a-GCST90017048	Gut microbiota abundance (genus Roseburia id.2012)
1797	rs329182	T	C	0.0690327	0.0152884	5.90147e-06	14306	ebi-a-GCST90017048	Gut microbiota abundance (genus Roseburia id.2012)
1798	rs75326254	C	T	-0.104628	0.0230897	7.50205e-06	14306	ebi-a-GCST90017048	Gut microbiota abundance (genus Roseburia id.2012)
1799	rs6930661	C	T	-0.0961587	0.0204975	2.47942e-06	14306	ebi-a-GCST90017048	Gut microbiota abundance (genus Roseburia id.2012)
1800	rs4748237	G	C	0.0488326	0.0106404	4.67218e-06	14306	ebi-a-GCST90017048	Gut microbiota abundance (genus Roseburia id.2012)
1801	rs75820970	C	G	-0.232125	0.0481562	1.47798e-07	14306	ebi-a-GCST90017048	Gut microbiota abundance (genus Roseburia id.2012)
1802	rs16910295	T	C	-0.0980434	0.020957	2.91112e-06	14306	ebi-a-GCST90017048	Gut microbiota abundance (genus Roseburia id.2012)
1803	rs2160994	C	T	-0.0550687	0.0112481	9.6984e-07	14306	ebi-a-GCST90017048	Gut microbiota abundance (genus Roseburia id.2012)
1804	rs9300744	C	T	-0.0588452	0.0126228	4.75116e-06	14306	ebi-a-GCST90017048	Gut microbiota abundance (genus Roseburia id.2012)
1805	rs55858165	A	C	0.179284	0.0404954	9.98964e-06	14306	ebi-a-GCST90017048	Gut microbiota abundance (genus Roseburia id.2012)
1806	rs57466170	C	T	0.0741405	0.0171601	8.30099e-06	14306	ebi-a-GCST90017048	Gut microbiota abundance (genus Roseburia id.2012)
1807	rs2034589	G	C	0.0629765	0.0123489	5.01164e-07	14306	ebi-a-GCST90017048	Gut microbiota abundance (genus Roseburia id.2012)
1808	rs2801960	G	C	-0.0520975	0.0115111	6.20869e-06	14306	ebi-a-GCST90017049	Gut microbiota abundance (genus Ruminiclostridium5 id.11355)
1809	rs73002572	G	C	0.181548	0.0414078	8.82226e-06	14306	ebi-a-GCST90017049	Gut microbiota abundance (genus Ruminiclostridium5 id.11355)
1810	rs4955951	A	G	-0.0713749	0.0165826	9.9552e-06	14306	ebi-a-GCST90017049	Gut microbiota abundance (genus Ruminiclostridium5 id.11355)
1811	rs113753996	T	C	0.0820689	0.0174463	3.98896e-06	14306	ebi-a-GCST90017049	Gut microbiota abundance (genus Ruminiclostridium5 id.11355)
1812	rs1492620	T	C	-0.0830505	0.0180073	3.52574e-06	14306	ebi-a-GCST90017049	Gut microbiota abundance (genus Ruminiclostridium5 id.11355)
1813	rs2791343	T	C	0.051717	0.0113369	5.53962e-06	14306	ebi-a-GCST90017049	Gut microbiota abundance (genus Ruminiclostridium5 id.11355)
1814	rs10827477	A	G	-0.0547387	0.0115163	2.1918e-06	14306	ebi-a-GCST90017049	Gut microbiota abundance (genus Ruminiclostridium5 id.11355)
1815	rs2482038	C	A	0.0518991	0.0108777	1.70314e-06	14306	ebi-a-GCST90017049	Gut microbiota abundance (genus Ruminiclostridium5 id.11355)
1816	rs2286384	C	G	0.0518814	0.0107482	1.43857e-06	14306	ebi-a-GCST90017049	Gut microbiota abundance (genus Ruminiclostridium5 id.11355)
1817	rs1223978	C	T	-0.0484169	0.0108254	8.16188e-06	14306	ebi-a-GCST90017049	Gut microbiota abundance (genus Ruminiclostridium5 id.11355)
1818	rs8053158	G	A	0.0740543	0.0159151	5.89807e-06	14306	ebi-a-GCST90017049	Gut microbiota abundance (genus Ruminiclostridium5 id.11355)
1819	rs6121460	G	A	0.0932955	0.0199206	2.64107e-06	14306	ebi-a-GCST90017049	Gut microbiota abundance (genus Ruminiclostridium5 id.11355)
1820	rs79968837	A	G	-0.0950311	0.0193507	1.14623e-06	14306	ebi-a-GCST90017049	Gut microbiota abundance (genus Ruminiclostridium5 id.11355)
1821	rs243585	C	G	-0.0585939	0.0121017	1.32681e-06	14306	ebi-a-GCST90017049	Gut microbiota abundance (genus Ruminiclostridium5 id.11355)
1822	rs2833828	G	A	0.0489617	0.0108702	6.81648e-06	14306	ebi-a-GCST90017049	Gut microbiota abundance (genus Ruminiclostridium5 id.11355)
1823	rs79968172	G	A	0.11614	0.0243083	1.66054e-06	14306	ebi-a-GCST90017050	Gut microbiota abundance (genus Ruminiclostridium6 id.11356)
1824	rs792058	G	A	0.0554234	0.0125423	8.57946e-06	14306	ebi-a-GCST90017050	Gut microbiota abundance (genus Ruminiclostridium6 id.11356)
1825	rs35362464	C	A	0.0720077	0.0165387	8.99146e-06	14306	ebi-a-GCST90017050	Gut microbiota abundance (genus Ruminiclostridium6 id.11356)
1826	rs73176030	T	C	0.058665	0.013208	7.28887e-06	14306	ebi-a-GCST90017050	Gut microbiota abundance (genus Ruminiclostridium6 id.11356)
1827	rs11992182	A	C	0.0625299	0.0137876	4.64836e-06	14306	ebi-a-GCST90017050	Gut microbiota abundance (genus Ruminiclostridium6 id.11356)
1828	rs116969552	A	G	-0.166823	0.0376681	9.15946e-06	14306	ebi-a-GCST90017050	Gut microbiota abundance (genus Ruminiclostridium6 id.11356)
1829	rs10829821	T	C	-0.097606	0.0216072	3.47144e-06	14306	ebi-a-GCST90017050	Gut microbiota abundance (genus Ruminiclostridium6 id.11356)
1830	rs663262	C	T	0.13498	0.0310715	3.39414e-06	14306	ebi-a-GCST90017050	Gut microbiota abundance (genus Ruminiclostridium6 id.11356)
1831	rs77193512	A	G	0.0736533	0.0153163	1.29587e-06	14306	ebi-a-GCST90017050	Gut microbiota abundance (genus Ruminiclostridium6 id.11356)
1832	rs9555756	A	C	-0.0804138	0.0176692	7.10133e-06	14306	ebi-a-GCST90017050	Gut microbiota abundance (genus Ruminiclostridium6 id.11356)
1833	rs1756364	G	T	0.0999189	0.0197169	2.53653e-07	14306	ebi-a-GCST90017050	Gut microbiota abundance (genus Ruminiclostridium6 id.11356)
1834	rs71414120	T	G	0.200894	0.0406434	1.07696e-06	14306	ebi-a-GCST90017050	Gut microbiota abundance (genus Ruminiclostridium6 id.11356)
1835	rs1871858	C	G	-0.105422	0.0237274	9.11612e-06	14306	ebi-a-GCST90017050	Gut microbiota abundance (genus Ruminiclostridium6 id.11356)
1836	rs61060922	T	G	0.15913	0.0322283	1.08648e-06	14306	ebi-a-GCST90017050	Gut microbiota abundance (genus Ruminiclostridium6 id.11356)
1837	rs72991535	T	G	0.135604	0.0295174	4.9537e-06	14306	ebi-a-GCST90017050	Gut microbiota abundance (genus Ruminiclostridium6 id.11356)
1838	rs67479537	T	C	0.118994	0.026487	9.30208e-06	14306	ebi-a-GCST90017050	Gut microbiota abundance (genus Ruminiclostridium6 id.11356)
1839	rs2548459	C	T	0.0554866	0.0122755	6.40206e-06	14306	ebi-a-GCST90017050	Gut microbiota abundance (genus Ruminiclostridium6 id.11356)
1840	rs12040548	G	T	0.0570422	0.0122359	3.14869e-06	14306	ebi-a-GCST90017051	Gut microbiota abundance (genus Ruminiclostridium9 id.11357)
1841	rs13033315	T	A	0.0511195	0.0111418	5.68054e-06	14306	ebi-a-GCST90017051	Gut microbiota abundance (genus Ruminiclostridium9 id.11357)
1842	rs9809789	C	T	-0.0717454	0.0159673	8.71967e-06	14306	ebi-a-GCST90017051	Gut microbiota abundance (genus Ruminiclostridium9 id.11357)
1843	rs57665991	C	G	-0.0641507	0.0123339	2.07272e-07	14306	ebi-a-GCST90017051	Gut microbiota abundance (genus Ruminiclostridium9 id.11357)
1844	rs73592673	A	T	-0.081629	0.0169515	2.13974e-06	14306	ebi-a-GCST90017051	Gut microbiota abundance (genus Ruminiclostridium9 id.11357)
1845	rs78191726	T	C	0.0944998	0.0210206	7.58281e-06	14306	ebi-a-GCST90017051	Gut microbiota abundance (genus Ruminiclostridium9 id.11357)
1846	rs79082720	C	G	0.0928576	0.0204871	6.46934e-06	14306	ebi-a-GCST90017051	Gut microbiota abundance (genus Ruminiclostridium9 id.11357)
1847	rs115044523	G	A	-0.0980026	0.0202616	2.37203e-06	14306	ebi-a-GCST90017051	Gut microbiota abundance (genus Ruminiclostridium9 id.11357)
1848	rs74303178	T	C	0.0532742	0.0119274	7.91571e-06	14306	ebi-a-GCST90017051	Gut microbiota abundance (genus Ruminiclostridium9 id.11357)
1849	rs113048721	C	G	0.0600735	0.0132737	4.10355e-06	14306	ebi-a-GCST90017051	Gut microbiota abundance (genus Ruminiclostridium9 id.11357)
1850	rs12419854	T	A	-0.0727975	0.0155594	3.17995e-06	14306	ebi-a-GCST90017051	Gut microbiota abundance (genus Ruminiclostridium9 id.11357)
1851	rs7137760	C	T	0.050797	0.0112182	7.06903e-06	14306	ebi-a-GCST90017051	Gut microbiota abundance (genus Ruminiclostridium9 id.11357)
1852	rs9522712	T	C	0.0699728	0.0154939	4.65961e-06	14306	ebi-a-GCST90017051	Gut microbiota abundance (genus Ruminiclostridium9 id.11357)
1853	rs918449	G	A	0.0950908	0.0197177	2.55994e-06	14306	ebi-a-GCST90017051	Gut microbiota abundance (genus Ruminiclostridium9 id.11357)
1854	rs6082461	C	A	-0.0586425	0.0131004	4.86598e-06	14306	ebi-a-GCST90017051	Gut microbiota abundance (genus Ruminiclostridium9 id.11357)
1855	rs6681678	T	C	0.100174	0.024	9.0494e-06	14306	ebi-a-GCST90017052	Gut microbiota abundance (genus Ruminococcaceae NK4A214 group id.11358)
1856	rs11586410	G	A	-0.0863422	0.0169937	3.66277e-07	14306	ebi-a-GCST90017052	Gut microbiota abundance (genus Ruminococcaceae NK4A214 group id.11358)
1857	rs12731	A	G	-0.0527684	0.0115053	4.87237e-06	14306	ebi-a-GCST90017052	Gut microbiota abundance (genus Ruminococcaceae NK4A214 group id.11358)
1858	rs114244418	C	G	-0.175266	0.0372779	3.59153e-06	14306	ebi-a-GCST90017052	Gut microbiota abundance (genus Ruminococcaceae NK4A214 group id.11358)
1859	rs7573569	T	C	0.107739	0.0233638	3.23139e-06	14306	ebi-a-GCST90017052	Gut microbiota abundance (genus Ruminococcaceae NK4A214 group id.11358)
1860	rs13087692	G	T	-0.0574623	0.012594	8.69221e-06	14306	ebi-a-GCST90017052	Gut microbiota abundance (genus Ruminococcaceae NK4A214 group id.11358)
1861	rs147475196	A	G	-0.133769	0.0295196	4.72498e-06	14306	ebi-a-GCST90017052	Gut microbiota abundance (genus Ruminococcaceae NK4A214 group id.11358)
1862	rs12642039	C	T	0.0553003	0.0119397	3.43005e-06	14306	ebi-a-GCST90017052	Gut microbiota abundance (genus Ruminococcaceae NK4A214 group id.11358)
1863	rs35559912	T	C	-0.0925071	0.0203674	4.89024e-06	14306	ebi-a-GCST90017052	Gut microbiota abundance (genus Ruminococcaceae NK4A214 group id.11358)
1864	rs11241747	T	C	-0.0533858	0.0120035	6.58977e-06	14306	ebi-a-GCST90017052	Gut microbiota abundance (genus Ruminococcaceae NK4A214 group id.11358)
1865	rs73158814	C	G	-0.109257	0.0227458	2.19796e-06	14306	ebi-a-GCST90017052	Gut microbiota abundance (genus Ruminococcaceae NK4A214 group id.11358)
1866	rs34576931	G	C	-0.0873312	0.0194886	4.71639e-06	14306	ebi-a-GCST90017052	Gut microbiota abundance (genus Ruminococcaceae NK4A214 group id.11358)
1867	rs62027366	T	C	0.0615389	0.0137612	6.58461e-06	14306	ebi-a-GCST90017052	Gut microbiota abundance (genus Ruminococcaceae NK4A214 group id.11358)
1868	rs4814689	C	T	-0.1083	0.0230708	4.55187e-06	14306	ebi-a-GCST90017052	Gut microbiota abundance (genus Ruminococcaceae NK4A214 group id.11358)
1869	rs136761	A	G	0.0587521	0.0119155	8.15192e-07	14306	ebi-a-GCST90017052	Gut microbiota abundance (genus Ruminococcaceae NK4A214 group id.11358)
1870	rs5994253	A	G	-0.0811302	0.0157621	2.35185e-07	14306	ebi-a-GCST90017052	Gut microbiota abundance (genus Ruminococcaceae NK4A214 group id.11358)
1871	rs79016051	C	T	-0.0887747	0.0189424	2.33744e-06	14306	ebi-a-GCST90017053	Gut microbiota abundance (genus Ruminococcaceae UCG002 id.11360)
1872	rs10916131	C	T	-0.069333	0.0146753	2.87495e-06	14306	ebi-a-GCST90017053	Gut microbiota abundance (genus Ruminococcaceae UCG002 id.11360)
1873	rs2265670	C	G	-0.0512404	0.0109287	2.99164e-06	14306	ebi-a-GCST90017053	Gut microbiota abundance (genus Ruminococcaceae UCG002 id.11360)
1874	rs10927423	C	A	-0.0713617	0.0147712	8.49513e-07	14306	ebi-a-GCST90017053	Gut microbiota abundance (genus Ruminococcaceae UCG002 id.11360)
1875	rs6542556	G	A	-0.050974	0.011406	7.86122e-06	14306	ebi-a-GCST90017053	Gut microbiota abundance (genus Ruminococcaceae UCG002 id.11360)
1876	rs72874194	G	C	-0.0770289	0.016725	3.46665e-06	14306	ebi-a-GCST90017053	Gut microbiota abundance (genus Ruminococcaceae UCG002 id.11360)
1877	rs6793778	T	C	0.0558706	0.0125258	9.81296e-06	14306	ebi-a-GCST90017053	Gut microbiota abundance (genus Ruminococcaceae UCG002 id.11360)
1878	rs882348	A	G	-0.0799946	0.0178618	5.44854e-06	14306	ebi-a-GCST90017053	Gut microbiota abundance (genus Ruminococcaceae UCG002 id.11360)
1879	rs67746927	C	G	-0.054237	0.0110357	9.17086e-07	14306	ebi-a-GCST90017053	Gut microbiota abundance (genus Ruminococcaceae UCG002 id.11360)
1880	rs11750293	G	T	-0.0578304	0.0120512	1.76137e-06	14306	ebi-a-GCST90017053	Gut microbiota abundance (genus Ruminococcaceae UCG002 id.11360)
1881	rs76847269	A	G	0.163508	0.0356151	5.1719e-06	14306	ebi-a-GCST90017053	Gut microbiota abundance (genus Ruminococcaceae UCG002 id.11360)
1882	rs10964441	G	A	-0.14906	0.034486	7.45109e-06	14306	ebi-a-GCST90017053	Gut microbiota abundance (genus Ruminococcaceae UCG002 id.11360)
1883	rs113147300	A	G	-0.075842	0.0164562	7.69148e-06	14306	ebi-a-GCST90017053	Gut microbiota abundance (genus Ruminococcaceae UCG002 id.11360)
1884	rs15256	C	T	0.0732376	0.016834	9.45649e-06	14306	ebi-a-GCST90017053	Gut microbiota abundance (genus Ruminococcaceae UCG002 id.11360)
1885	rs7120052	A	C	0.0624796	0.0135523	1.96897e-06	14306	ebi-a-GCST90017053	Gut microbiota abundance (genus Ruminococcaceae UCG002 id.11360)
1886	rs116974815	C	A	-0.189731	0.0396566	2.02516e-06	14306	ebi-a-GCST90017053	Gut microbiota abundance (genus Ruminococcaceae UCG002 id.11360)
1887	rs11607472	A	G	-0.0780229	0.0176325	7.18671e-06	14306	ebi-a-GCST90017053	Gut microbiota abundance (genus Ruminococcaceae UCG002 id.11360)
1888	rs7342369	A	C	0.0527803	0.0116023	5.66122e-06	14306	ebi-a-GCST90017053	Gut microbiota abundance (genus Ruminococcaceae UCG002 id.11360)
1889	rs55793120	T	C	0.137396	0.027414	4.80673e-07	14306	ebi-a-GCST90017053	Gut microbiota abundance (genus Ruminococcaceae UCG002 id.11360)
1890	rs57079348	T	G	-0.0765729	0.0172819	7.21822e-06	14306	ebi-a-GCST90017053	Gut microbiota abundance (genus Ruminococcaceae UCG002 id.11360)
1891	rs362417	G	C	-0.054863	0.0120984	7.8001e-06	14306	ebi-a-GCST90017053	Gut microbiota abundance (genus Ruminococcaceae UCG002 id.11360)
1892	rs7155595	C	A	0.0569929	0.0116986	1.14932e-06	14306	ebi-a-GCST90017053	Gut microbiota abundance (genus Ruminococcaceae UCG002 id.11360)
1893	rs56030423	G	A	-0.0982874	0.0216344	6.30391e-06	14306	ebi-a-GCST90017053	Gut microbiota abundance (genus Ruminococcaceae UCG002 id.11360)
1894	rs77564310	A	C	-0.0713093	0.0140855	3.28617e-07	14306	ebi-a-GCST90017053	Gut microbiota abundance (genus Ruminococcaceae UCG002 id.11360)
1895	rs7249614	G	A	0.0492778	0.0110807	9.07382e-06	14306	ebi-a-GCST90017053	Gut microbiota abundance (genus Ruminococcaceae UCG002 id.11360)
1896	rs12463378	A	G	-0.0522061	0.0112086	2.95522e-06	14306	ebi-a-GCST90017053	Gut microbiota abundance (genus Ruminococcaceae UCG002 id.11360)
1897	rs3013089	G	A	-0.0551473	0.0120346	4.38137e-06	14306	ebi-a-GCST90017054	Gut microbiota abundance (genus Ruminococcaceae UCG003 id.11361)
1898	rs10490280	C	T	-0.0672094	0.0143309	4.15547e-06	14306	ebi-a-GCST90017054	Gut microbiota abundance (genus Ruminococcaceae UCG003 id.11361)
1899	rs6759615	A	G	0.102523	0.0200204	7.86231e-07	14306	ebi-a-GCST90017054	Gut microbiota abundance (genus Ruminococcaceae UCG003 id.11361)
1900	rs78720113	A	G	-0.115348	0.0249601	7.59259e-06	14306	ebi-a-GCST90017054	Gut microbiota abundance (genus Ruminococcaceae UCG003 id.11361)
1901	rs4532474	G	A	0.0769231	0.017045	4.82125e-06	14306	ebi-a-GCST90017054	Gut microbiota abundance (genus Ruminococcaceae UCG003 id.11361)
1902	rs73341549	T	C	-0.169857	0.0318768	1.50952e-07	14306	ebi-a-GCST90017054	Gut microbiota abundance (genus Ruminococcaceae UCG003 id.11361)
1903	rs2523124	C	T	0.0546625	0.0120823	5.78376e-06	14306	ebi-a-GCST90017054	Gut microbiota abundance (genus Ruminococcaceae UCG003 id.11361)
1904	rs4452755	A	C	-0.0634463	0.0134741	3.29337e-06	14306	ebi-a-GCST90017054	Gut microbiota abundance (genus Ruminococcaceae UCG003 id.11361)
1905	rs11243416	T	C	-0.0925653	0.0191203	1.66882e-06	14306	ebi-a-GCST90017054	Gut microbiota abundance (genus Ruminococcaceae UCG003 id.11361)
1906	rs11613919	G	T	0.0727604	0.0155716	1.6251e-06	14306	ebi-a-GCST90017054	Gut microbiota abundance (genus Ruminococcaceae UCG003 id.11361)
1907	rs73165080	T	A	0.117283	0.025971	7.21157e-06	14306	ebi-a-GCST90017054	Gut microbiota abundance (genus Ruminococcaceae UCG003 id.11361)
1908	rs16959793	A	C	-0.062527	0.0131259	2.21707e-06	14306	ebi-a-GCST90017054	Gut microbiota abundance (genus Ruminococcaceae UCG003 id.11361)
1909	rs4629039	A	T	-0.0553742	0.0122659	6.5435e-06	14306	ebi-a-GCST90017054	Gut microbiota abundance (genus Ruminococcaceae UCG003 id.11361)
1910	rs646327	G	A	0.0586696	0.0118369	7.83177e-07	14306	ebi-a-GCST90017054	Gut microbiota abundance (genus Ruminococcaceae UCG003 id.11361)
1911	rs139730	G	C	-0.0577655	0.0130645	9.7212e-06	14306	ebi-a-GCST90017054	Gut microbiota abundance (genus Ruminococcaceae UCG003 id.11361)
1912	rs12125734	G	T	0.133972	0.0257416	2.09426e-07	14306	ebi-a-GCST90017055	Gut microbiota abundance (genus Ruminococcaceae UCG004 id.11362)
1913	rs550351	A	C	0.078587	0.018003	9.43127e-06	14306	ebi-a-GCST90017055	Gut microbiota abundance (genus Ruminococcaceae UCG004 id.11362)
1914	rs7569771	A	G	-0.075914	0.0170308	8.1197e-06	14306	ebi-a-GCST90017055	Gut microbiota abundance (genus Ruminococcaceae UCG004 id.11362)
1915	rs9818949	T	G	-0.0859927	0.0188671	5.38828e-06	14306	ebi-a-GCST90017055	Gut microbiota abundance (genus Ruminococcaceae UCG004 id.11362)
1916	rs6769553	A	G	0.0849743	0.0157451	7.91061e-08	14306	ebi-a-GCST90017055	Gut microbiota abundance (genus Ruminococcaceae UCG004 id.11362)
1917	rs511258	G	A	-0.0757474	0.0162475	4.52054e-06	14306	ebi-a-GCST90017055	Gut microbiota abundance (genus Ruminococcaceae UCG004 id.11362)
1918	rs3800154	A	C	-0.0797959	0.0177639	6.11575e-06	14306	ebi-a-GCST90017055	Gut microbiota abundance (genus Ruminococcaceae UCG004 id.11362)
1919	rs11961899	G	A	-0.0707825	0.0161381	9.18015e-06	14306	ebi-a-GCST90017055	Gut microbiota abundance (genus Ruminococcaceae UCG004 id.11362)
1920	rs2248146	T	C	0.0689452	0.0153649	8.19993e-06	14306	ebi-a-GCST90017055	Gut microbiota abundance (genus Ruminococcaceae UCG004 id.11362)
1921	rs872501	G	A	0.116125	0.025946	5.80805e-06	14306	ebi-a-GCST90017055	Gut microbiota abundance (genus Ruminococcaceae UCG004 id.11362)
1922	rs10976229	T	G	0.095976	0.0214554	7.04482e-06	14306	ebi-a-GCST90017055	Gut microbiota abundance (genus Ruminococcaceae UCG004 id.11362)
1923	rs7123615	C	G	-0.0786157	0.0179592	7.09186e-06	14306	ebi-a-GCST90017055	Gut microbiota abundance (genus Ruminococcaceae UCG004 id.11362)
1924	rs7555878	G	A	-0.0586677	0.0125277	2.81022e-06	14306	ebi-a-GCST90017056	Gut microbiota abundance (genus Ruminococcaceae UCG005 id.11363)
1925	rs114279581	A	G	-0.146604	0.0316034	3.21855e-06	14306	ebi-a-GCST90017056	Gut microbiota abundance (genus Ruminococcaceae UCG005 id.11363)
1926	rs7586445	G	A	0.0782349	0.0176458	8.81455e-06	14306	ebi-a-GCST90017056	Gut microbiota abundance (genus Ruminococcaceae UCG005 id.11363)
1927	rs10937802	A	G	-0.0755811	0.0168226	8.17354e-06	14306	ebi-a-GCST90017056	Gut microbiota abundance (genus Ruminococcaceae UCG005 id.11363)
1928	rs60081663	C	G	0.158082	0.0319586	9.28111e-07	14306	ebi-a-GCST90017056	Gut microbiota abundance (genus Ruminococcaceae UCG005 id.11363)
1929	rs7449320	C	A	0.0599163	0.0130836	4.80773e-06	14306	ebi-a-GCST90017056	Gut microbiota abundance (genus Ruminococcaceae UCG005 id.11363)
1930	rs10950694	C	T	-0.0577628	0.011412	4.29804e-07	14306	ebi-a-GCST90017056	Gut microbiota abundance (genus Ruminococcaceae UCG005 id.11363)
1931	rs35166120	G	C	0.0686153	0.0146252	3.75405e-06	14306	ebi-a-GCST90017056	Gut microbiota abundance (genus Ruminococcaceae UCG005 id.11363)
1932	rs2893871	G	A	-0.073644	0.015548	3.53843e-06	14306	ebi-a-GCST90017056	Gut microbiota abundance (genus Ruminococcaceae UCG005 id.11363)
1933	rs72776570	C	A	0.087067	0.0197179	5.3571e-06	14306	ebi-a-GCST90017056	Gut microbiota abundance (genus Ruminococcaceae UCG005 id.11363)
1934	rs12288512	A	G	0.066635	0.0144356	3.10277e-06	14306	ebi-a-GCST90017056	Gut microbiota abundance (genus Ruminococcaceae UCG005 id.11363)
1935	rs55793120	T	C	0.121548	0.0279546	7.37038e-06	14306	ebi-a-GCST90017056	Gut microbiota abundance (genus Ruminococcaceae UCG005 id.11363)
1936	rs10873449	C	T	-0.0654843	0.0143973	4.11169e-06	14306	ebi-a-GCST90017056	Gut microbiota abundance (genus Ruminococcaceae UCG005 id.11363)
1937	rs898577	C	T	0.123012	0.0286671	7.46311e-06	14306	ebi-a-GCST90017056	Gut microbiota abundance (genus Ruminococcaceae UCG005 id.11363)
1938	rs394449	A	T	0.0692909	0.0148712	2.59896e-06	14306	ebi-a-GCST90017056	Gut microbiota abundance (genus Ruminococcaceae UCG005 id.11363)
1939	rs12458218	T	C	0.0677322	0.0144525	2.41024e-06	14306	ebi-a-GCST90017056	Gut microbiota abundance (genus Ruminococcaceae UCG005 id.11363)
1940	rs34781347	G	A	0.188685	0.0386484	6.04728e-07	14306	ebi-a-GCST90017056	Gut microbiota abundance (genus Ruminococcaceae UCG005 id.11363)
1941	rs4079028	C	T	0.0915623	0.019936	3.28246e-06	14306	ebi-a-GCST90017057	Gut microbiota abundance (genus Ruminococcaceae UCG009 id.11366)
1942	rs61779334	G	C	-0.138137	0.0292072	1.94241e-06	14306	ebi-a-GCST90017057	Gut microbiota abundance (genus Ruminococcaceae UCG009 id.11366)
1943	rs138460696	A	G	0.139274	0.0315794	9.80844e-06	14306	ebi-a-GCST90017057	Gut microbiota abundance (genus Ruminococcaceae UCG009 id.11366)
1944	rs2192926	A	G	-0.089048	0.0192989	4.87742e-06	14306	ebi-a-GCST90017057	Gut microbiota abundance (genus Ruminococcaceae UCG009 id.11366)
1945	rs12508214	C	T	-0.0774649	0.0168937	4.75488e-06	14306	ebi-a-GCST90017057	Gut microbiota abundance (genus Ruminococcaceae UCG009 id.11366)
1946	rs113006825	T	C	-0.0928893	0.0208035	7.97701e-06	14306	ebi-a-GCST90017057	Gut microbiota abundance (genus Ruminococcaceae UCG009 id.11366)
1947	rs4708333	T	G	-0.084033	0.0174757	1.56246e-06	14306	ebi-a-GCST90017057	Gut microbiota abundance (genus Ruminococcaceae UCG009 id.11366)
1948	rs6952765	G	A	0.0732099	0.0166777	8.13055e-06	14306	ebi-a-GCST90017057	Gut microbiota abundance (genus Ruminococcaceae UCG009 id.11366)
1949	rs2058609	G	A	-0.0816464	0.017472	3.12486e-06	14306	ebi-a-GCST90017057	Gut microbiota abundance (genus Ruminococcaceae UCG009 id.11366)
1950	rs9558661	T	C	-0.0897823	0.0200739	7.00842e-06	14306	ebi-a-GCST90017057	Gut microbiota abundance (genus Ruminococcaceae UCG009 id.11366)
1951	rs8009993	G	C	-0.135936	0.0244857	4.42181e-08	14306	ebi-a-GCST90017057	Gut microbiota abundance (genus Ruminococcaceae UCG009 id.11366)
1952	rs758191	T	G	0.17702	0.0375113	9.0099e-06	14306	ebi-a-GCST90017057	Gut microbiota abundance (genus Ruminococcaceae UCG009 id.11366)
1953	rs1550196	A	G	-0.130842	0.0262478	1.13287e-06	14306	ebi-a-GCST90017057	Gut microbiota abundance (genus Ruminococcaceae UCG009 id.11366)
1954	rs78410648	A	G	0.120989	0.0277317	9.67208e-06	14306	ebi-a-GCST90017057	Gut microbiota abundance (genus Ruminococcaceae UCG009 id.11366)
1955	rs7441445	T	C	0.05695	0.0126502	6.8019e-06	14306	ebi-a-GCST90017058	Gut microbiota abundance (genus Ruminococcaceae UCG010 id.11367)
1956	rs73218807	G	A	-0.166211	0.0367938	6.43028e-06	14306	ebi-a-GCST90017058	Gut microbiota abundance (genus Ruminococcaceae UCG010 id.11367)
1957	rs2820282	C	A	0.0592304	0.0125917	2.85384e-06	14306	ebi-a-GCST90017058	Gut microbiota abundance (genus Ruminococcaceae UCG010 id.11367)
1958	rs6958419	C	T	-0.0585718	0.0124994	2.84165e-06	14306	ebi-a-GCST90017058	Gut microbiota abundance (genus Ruminococcaceae UCG010 id.11367)
1959	rs682403	A	G	-0.0588161	0.0124671	2.36537e-06	14306	ebi-a-GCST90017058	Gut microbiota abundance (genus Ruminococcaceae UCG010 id.11367)
1960	rs7935775	T	A	0.0631351	0.0137953	4.99425e-06	14306	ebi-a-GCST90017058	Gut microbiota abundance (genus Ruminococcaceae UCG010 id.11367)
1961	rs35506912	G	C	-0.0693743	0.0147926	3.20915e-06	14306	ebi-a-GCST90017058	Gut microbiota abundance (genus Ruminococcaceae UCG010 id.11367)
1962	rs12597105	A	G	-0.0670855	0.0144415	4.87304e-06	14306	ebi-a-GCST90017058	Gut microbiota abundance (genus Ruminococcaceae UCG010 id.11367)
1963	rs12724320	C	T	-0.120881	0.0249229	1.51985e-06	14306	ebi-a-GCST90017059	Gut microbiota abundance (genus Ruminococcaceae UCG011 id.11368)
1964	rs9729514	G	A	-0.184934	0.0394616	2.36772e-06	14306	ebi-a-GCST90017059	Gut microbiota abundance (genus Ruminococcaceae UCG011 id.11368)
1965	rs4490371	T	C	-0.111816	0.0248963	7.74622e-06	14306	ebi-a-GCST90017059	Gut microbiota abundance (genus Ruminococcaceae UCG011 id.11368)
1966	rs12636310	G	A	0.132725	0.0282037	2.81235e-06	14306	ebi-a-GCST90017059	Gut microbiota abundance (genus Ruminococcaceae UCG011 id.11368)
1967	rs1416041	A	C	-0.182339	0.0339898	7.04417e-08	14306	ebi-a-GCST90017059	Gut microbiota abundance (genus Ruminococcaceae UCG011 id.11368)
1968	rs2729556	T	C	0.109097	0.0233699	3.18676e-06	14306	ebi-a-GCST90017059	Gut microbiota abundance (genus Ruminococcaceae UCG011 id.11368)
1969	rs10274562	C	T	0.110917	0.0244556	6.49606e-06	14306	ebi-a-GCST90017059	Gut microbiota abundance (genus Ruminococcaceae UCG011 id.11368)
1970	rs79113084	C	T	-0.152166	0.0317519	2.06125e-06	14306	ebi-a-GCST90017059	Gut microbiota abundance (genus Ruminococcaceae UCG011 id.11368)
1971	rs11581881	C	T	0.0661211	0.0144736	4.72585e-06	14306	ebi-a-GCST90017060	Gut microbiota abundance (genus Ruminococcaceae UCG013 id.11370)
1972	rs12485353	G	A	-0.0607903	0.0130847	4.19382e-06	14306	ebi-a-GCST90017060	Gut microbiota abundance (genus Ruminococcaceae UCG013 id.11370)
1973	rs76973485	G	T	0.194976	0.0418213	3.34981e-06	14306	ebi-a-GCST90017060	Gut microbiota abundance (genus Ruminococcaceae UCG013 id.11370)
1974	rs9313055	T	C	0.105087	0.023446	9.54707e-06	14306	ebi-a-GCST90017060	Gut microbiota abundance (genus Ruminococcaceae UCG013 id.11370)
1975	rs12189346	G	A	0.0684961	0.014558	1.67954e-06	14306	ebi-a-GCST90017060	Gut microbiota abundance (genus Ruminococcaceae UCG013 id.11370)
1976	rs7784330	A	G	0.0498329	0.0112066	8.16263e-06	14306	ebi-a-GCST90017060	Gut microbiota abundance (genus Ruminococcaceae UCG013 id.11370)
1977	rs2730183	G	A	-0.0488692	0.0109907	8.43782e-06	14306	ebi-a-GCST90017060	Gut microbiota abundance (genus Ruminococcaceae UCG013 id.11370)
1978	rs2428106	C	G	-0.0490863	0.0109903	8.37606e-06	14306	ebi-a-GCST90017060	Gut microbiota abundance (genus Ruminococcaceae UCG013 id.11370)
1979	rs12336782	T	C	-0.0856047	0.0189311	8.603e-06	14306	ebi-a-GCST90017060	Gut microbiota abundance (genus Ruminococcaceae UCG013 id.11370)
1980	rs16918863	A	C	0.111491	0.0240157	4.15499e-06	14306	ebi-a-GCST90017060	Gut microbiota abundance (genus Ruminococcaceae UCG013 id.11370)
1981	rs12781711	C	T	-0.0656129	0.0117477	2.553e-08	14306	ebi-a-GCST90017060	Gut microbiota abundance (genus Ruminococcaceae UCG013 id.11370)
1982	rs4385846	T	G	-0.0598404	0.0131807	6.46205e-06	14306	ebi-a-GCST90017060	Gut microbiota abundance (genus Ruminococcaceae UCG013 id.11370)
1983	rs75088940	T	C	-0.0942968	0.0200712	2.55399e-06	14306	ebi-a-GCST90017060	Gut microbiota abundance (genus Ruminococcaceae UCG013 id.11370)
1984	rs9565219	T	A	-0.0524592	0.0117701	8.72529e-06	14306	ebi-a-GCST90017060	Gut microbiota abundance (genus Ruminococcaceae UCG013 id.11370)
1985	rs1729063	C	G	0.0533411	0.0120757	9.63585e-06	14306	ebi-a-GCST90017060	Gut microbiota abundance (genus Ruminococcaceae UCG013 id.11370)
1986	rs10495392	T	C	0.082486	0.0187194	9.96323e-06	14306	ebi-a-GCST90017061	Gut microbiota abundance (genus Ruminococcaceae UCG014 id.11371)
1987	rs74060145	C	G	-0.115767	0.0254199	8.70502e-06	14306	ebi-a-GCST90017061	Gut microbiota abundance (genus Ruminococcaceae UCG014 id.11371)
1988	rs439810	C	G	0.0577127	0.0126675	7.0419e-06	14306	ebi-a-GCST90017061	Gut microbiota abundance (genus Ruminococcaceae UCG014 id.11371)
1989	rs72809222	T	C	0.0671775	0.0139838	2.4119e-06	14306	ebi-a-GCST90017061	Gut microbiota abundance (genus Ruminococcaceae UCG014 id.11371)
1990	rs995642	C	T	0.060048	0.0126417	1.90222e-06	14306	ebi-a-GCST90017061	Gut microbiota abundance (genus Ruminococcaceae UCG014 id.11371)
1991	rs12638134	T	G	0.0582548	0.0119657	1.21143e-06	14306	ebi-a-GCST90017061	Gut microbiota abundance (genus Ruminococcaceae UCG014 id.11371)
1992	rs73186226	G	A	-0.0993852	0.0216819	6.71754e-06	14306	ebi-a-GCST90017061	Gut microbiota abundance (genus Ruminococcaceae UCG014 id.11371)
1993	rs10941294	C	T	-0.122057	0.0260017	2.39701e-06	14306	ebi-a-GCST90017061	Gut microbiota abundance (genus Ruminococcaceae UCG014 id.11371)
1994	rs115777838	T	C	-0.18835	0.0386643	4.62328e-07	14306	ebi-a-GCST90017061	Gut microbiota abundance (genus Ruminococcaceae UCG014 id.11371)
1995	rs62478832	T	A	-0.058129	0.012903	6.04422e-06	14306	ebi-a-GCST90017061	Gut microbiota abundance (genus Ruminococcaceae UCG014 id.11371)
1996	rs34402072	C	T	-0.0688023	0.0156083	9.80438e-06	14306	ebi-a-GCST90017061	Gut microbiota abundance (genus Ruminococcaceae UCG014 id.11371)
1997	rs56105232	G	A	0.139276	0.0299132	2.9128e-06	14306	ebi-a-GCST90017061	Gut microbiota abundance (genus Ruminococcaceae UCG014 id.11371)
[truncated: 777 more rows]
