# Supplementary material for: Gut microbiota, circulating cytokines and dementia: a Mendelian randomization study
Source: J Neuroinflammation. 2024 Jan 4;21:2. doi: 10.1186/s12974-023-02999-0 (PMC10765696; doi:10.1186/s12974-023-02999-0)
Supplement: Supplementary file 4 — Additional file 4: Table S3. 451 SNPs for the 41 cytokines. [file 12974_2023_2999_MOESM4_ESM.xlsx]

## Sheet: Sheet2
Table S3. 451 SNPs for the 41 cytokines
Abbreviation: single-nucleotide polymorphism (SNP); effect allele (EA); other allele (OA); effect sizes (β); standard error (SE).
	SNP	EA	OA	β	SE	pval	sample	Cytokines	Abbreviation
1	rs115348265	T	A	-0.3199	0.0675	2.14e-06	3631	Cutaneous T-cell attracting (CCL27)	CTACK
2	rs116303454	A	G	0.383	0.0816	3.27e-06	3631	Cutaneous T-cell attracting (CCL27)	CTACK
3	rs113436108	C	G	-0.5249	0.1119	3.42e-06	3631	Cutaneous T-cell attracting (CCL27)	CTACK
4	rs2731674	G	T	0.1333	0.0267	5.63e-07	3631	Cutaneous T-cell attracting (CCL27)	CTACK
5	rs2070074	G	A	-0.4467	0.0374	1.78e-32	3631	Cutaneous T-cell attracting (CCL27)	CTACK
6	rs145902143	G	A	0.2838	0.0581	1.03e-06	3631	Cutaneous T-cell attracting (CCL27)	CTACK
7	rs7333764	T	C	0.2773	0.0593	2.85e-06	3631	Cutaneous T-cell attracting (CCL27)	CTACK
8	rs55764737	C	T	-0.5313	0.0972	4.62e-08	3631	Cutaneous T-cell attracting (CCL27)	CTACK
9	rs57338032	G	A	-0.1583	0.0317	6.23e-07	3631	Cutaneous T-cell attracting (CCL27)	CTACK
10	rs76395525	A	G	0.5277	0.1083	9.55e-07	3631	Cutaneous T-cell attracting (CCL27)	CTACK
11	rs135555	G	C	0.186	0.0268	4.6e-12	3631	Cutaneous T-cell attracting (CCL27)	CTACK
12	rs74966328	A	G	-0.293	0.0618	2.13e-06	3531	Beta nerve growth factor	bNGF
13	rs9436119	A	G	-0.1121	0.0246	3.91e-06	3531	Beta nerve growth factor	bNGF
14	rs71641308	T	C	0.2043	0.0432	2.3e-06	3531	Beta nerve growth factor	bNGF
15	rs396960	A	T	-0.1601	0.0346	3.59e-06	3531	Beta nerve growth factor	bNGF
16	rs72780728	A	G	0.1883	0.0403	2.99e-06	3531	Beta nerve growth factor	bNGF
17	rs7970581	G	T	-0.138	0.0282	9.27e-07	3531	Beta nerve growth factor	bNGF
18	rs67476890	T	C	0.1769	0.0379	3.13e-06	3531	Beta nerve growth factor	bNGF
19	rs73472576	C	T	0.1181	0.0252	2.69e-06	3531	Beta nerve growth factor	bNGF
20	rs28637706	T	G	-0.1589	0.0263	1.42e-09	3531	Beta nerve growth factor	bNGF
21	rs143479231	A	G	-0.2598	0.0491	1.895e-07	7118	Vascular endothelial growth factor	VEGF
22	rs10934631	C	T	0.1151	0.0245	2.46899e-06	7118	Vascular endothelial growth factor	VEGF
23	rs13209117	A	G	0.1302	0.0201	5.28202e-11	7118	Vascular endothelial growth factor	VEGF
24	rs6921438	A	G	-0.49	0.0175	2.0893e-171	7118	Vascular endothelial growth factor	VEGF
25	rs9472183	G	A	0.1282	0.017	5.18561e-14	7118	Vascular endothelial growth factor	VEGF
26	rs7030781	T	A	-0.1368	0.0173	2.56507e-15	7118	Vascular endothelial growth factor	VEGF
27	rs10967186	C	T	-0.0898	0.017	1.232e-07	7118	Vascular endothelial growth factor	VEGF
28	rs10761731	T	A	0.1187	0.0174	1.006e-11	7118	Vascular endothelial growth factor	VEGF
29	rs73418461	A	G	-0.2492	0.0521	1.67498e-06	7118	Vascular endothelial growth factor	VEGF
30	rs4082730	A	G	0.2522	0.0534	2.63797e-06	7118	Vascular endothelial growth factor	VEGF
31	rs8045833	A	G	0.108	0.0211	2.828e-07	7118	Vascular endothelial growth factor	VEGF
32	rs10153304	A	G	0.1547	0.0325	1.94299e-06	7118	Vascular endothelial growth factor	VEGF
33	rs141009259	C	T	0.6178	0.1322	2.47e-06	3494	Macrophage migration inhibitory factor (glycosylation-inhibiting factor)	MIF
34	rs13142904	T	C	-0.223	0.0425	2.56e-07	3494	Macrophage migration inhibitory factor (glycosylation-inhibiting factor)	MIF
35	rs78098071	C	T	0.4867	0.0918	1.78e-07	3494	Macrophage migration inhibitory factor (glycosylation-inhibiting factor)	MIF
36	rs28994873	T	A	-0.1337	0.026	9.66e-07	3494	Macrophage migration inhibitory factor (glycosylation-inhibiting factor)	MIF
37	rs118055855	C	T	-0.6907	0.15	4.13e-06	3494	Macrophage migration inhibitory factor (glycosylation-inhibiting factor)	MIF
38	rs12594190	G	A	-0.1355	0.0267	3.7e-07	3494	Macrophage migration inhibitory factor (glycosylation-inhibiting factor)	MIF
39	rs11551183	G	C	-0.3715	0.0797	2.53e-06	3494	Macrophage migration inhibitory factor (glycosylation-inhibiting factor)	MIF
40	rs113218956	A	G	-0.8948	0.1879	2.26e-06	3494	Macrophage migration inhibitory factor (glycosylation-inhibiting factor)	MIF
41	rs2330634	G	C	-0.1556	0.0249	4.53e-10	3494	Macrophage migration inhibitory factor (glycosylation-inhibiting factor)	MIF
42	rs73039026	C	A	0.2999	0.0635	2.024e-06	8186	TNF-related apoptosis inducing ligand	TRAIL
43	rs79287178	A	G	-0.4317	0.0421	9.11801e-25	8186	TNF-related apoptosis inducing ligand	TRAIL
44	rs75928541	A	G	0.275	0.0593	4.24004e-06	8186	TNF-related apoptosis inducing ligand	TRAIL
45	rs28431810	G	C	0.1195	0.0253	2.52098e-06	8186	TNF-related apoptosis inducing ligand	TRAIL
46	rs10075741	G	C	-0.0881	0.0189	3.33503e-06	8186	TNF-related apoptosis inducing ligand	TRAIL
47	rs13185784	A	G	0.0846	0.0183	3.89798e-06	8186	TNF-related apoptosis inducing ligand	TRAIL
48	rs13278062	T	G	0.0801	0.0157	3.57001e-07	8186	TNF-related apoptosis inducing ligand	TRAIL
49	rs146783010	G	A	0.6016	0.135	4.83203e-06	8186	TNF-related apoptosis inducing ligand	TRAIL
50	rs11618126	G	A	-0.8908	0.1914	1.45999e-06	8186	TNF-related apoptosis inducing ligand	TRAIL
51	rs747324	C	T	0.0855	0.0178	1.60702e-06	8186	TNF-related apoptosis inducing ligand	TRAIL
52	rs11657269	G	A	-0.1188	0.026	4.78101e-06	8186	TNF-related apoptosis inducing ligand	TRAIL
53	rs28521641	T	A	0.7019	0.0447	1.29599e-56	8186	TNF-related apoptosis inducing ligand	TRAIL
54	rs74778900	T	C	0.5906	0.0532	2.58583e-28	8186	TNF-related apoptosis inducing ligand	TRAIL
55	rs193112415	C	T	1.0421	0.0623	2.14585e-62	8186	TNF-related apoptosis inducing ligand	TRAIL
56	rs62093514	T	C	1.0618	0.0552	6.85962e-82	8186	TNF-related apoptosis inducing ligand	TRAIL
57	rs57396456	C	T	0.5626	0.0518	1.25199e-27	8186	TNF-related apoptosis inducing ligand	TRAIL
58	rs138987090	G	A	0.7497	0.0752	4.50194e-23	8186	TNF-related apoptosis inducing ligand	TRAIL
59	rs148051545	T	C	-0.3921	0.0848	3.85798e-06	8186	TNF-related apoptosis inducing ligand	TRAIL
60	rs11699445	G	T	-0.0746	0.0161	3.26798e-06	8186	TNF-related apoptosis inducing ligand	TRAIL
61	rs78296352	T	G	1.2215	0.1366	4.76e-21	1559	Tumor necrosis factor-beta	TNFb
62	rs10925040	T	C	0.1755	0.0373	2.67e-06	1559	Tumor necrosis factor-beta	TNFb
63	rs7629875	G	A	-0.3766	0.0774	1.37e-06	1559	Tumor necrosis factor-beta	TNFb
64	rs75240021	C	G	0.3705	0.0772	1.61e-06	1559	Tumor necrosis factor-beta	TNFb
65	rs753274	T	C	-0.1736	0.0371	2.77e-06	1559	Tumor necrosis factor-beta	TNFb
66	rs115669577	A	G	0.9889	0.1995	8.28e-07	3454	Tumor necrosis factor-alpha	TNFa
67	rs111332265	G	A	0.3766	0.0754	6.63e-07	3454	Tumor necrosis factor-alpha	TNFa
68	rs79105320	A	G	0.5605	0.1179	3.59e-06	3454	Tumor necrosis factor-alpha	TNFa
69	rs10834997	A	G	-0.1247	0.0258	1.33e-06	3454	Tumor necrosis factor-alpha	TNFa
70	rs8121916	A	C	0.1306	0.0278	2.72e-06	3454	Tumor necrosis factor-alpha	TNFa
71	rs12407262	A	G	0.1179	0.0266	3.99e-06	5998	Stromal cell-derived factor-1 alpha (CXCL12)	SDF1a
72	rs13400104	G	A	0.0647	0.0189	4.53e-06	5998	Stromal cell-derived factor-1 alpha (CXCL12)	SDF1a
73	rs149893336	G	A	0.5034	0.1081	4.52e-06	5998	Stromal cell-derived factor-1 alpha (CXCL12)	SDF1a
74	rs10013755	T	A	-0.5302	0.1	1.5e-07	5998	Stromal cell-derived factor-1 alpha (CXCL12)	SDF1a
75	rs482700	A	G	-0.0893	0.0203	1.57e-06	5998	Stromal cell-derived factor-1 alpha (CXCL12)	SDF1a
76	rs10474392	G	A	-0.0962	0.0178	1.24e-06	5998	Stromal cell-derived factor-1 alpha (CXCL12)	SDF1a
77	rs9267091	A	G	0.0781	0.0203	3.63e-06	5998	Stromal cell-derived factor-1 alpha (CXCL12)	SDF1a
78	rs139840550	A	G	0.1834	0.0549	3.79e-06	5998	Stromal cell-derived factor-1 alpha (CXCL12)	SDF1a
79	rs67689854	A	C	-0.0681	0.0195	3.07e-06	5998	Stromal cell-derived factor-1 alpha (CXCL12)	SDF1a
80	rs4581824	G	T	0.0701	0.0173	3.05e-06	5998	Stromal cell-derived factor-1 alpha (CXCL12)	SDF1a
81	rs4656185	A	G	0.205	0.0256	1.16011e-15	3682	Stem cell growth factor beta	SCGFb
82	rs34911860	A	G	-0.3675	0.0789	3.23698e-06	3682	Stem cell growth factor beta	SCGFb
83	rs143829871	C	T	0.1902	0.04	1.89701e-06	3682	Stem cell growth factor beta	SCGFb
84	rs17876031	G	A	0.1514	0.0255	2.24999e-09	3682	Stem cell growth factor beta	SCGFb
85	rs7762066	C	T	-0.1389	0.0299	3.49502e-06	3682	Stem cell growth factor beta	SCGFb
86	rs139413256	A	G	-0.5377	0.1084	7.04304e-07	3682	Stem cell growth factor beta	SCGFb
87	rs151194174	A	G	0.4635	0.0942	1.12899e-06	3682	Stem cell growth factor beta	SCGFb
88	rs4737732	G	A	0.1147	0.0252	4.67595e-06	3682	Stem cell growth factor beta	SCGFb
89	rs78217154	C	T	-0.3997	0.0864	3.77303e-06	3682	Stem cell growth factor beta	SCGFb
90	rs13287050	T	A	0.1242	0.0264	2.20201e-06	3682	Stem cell growth factor beta	SCGFb
91	rs117716477	A	C	0.8384	0.0841	1.34215e-23	3682	Stem cell growth factor beta	SCGFb
92	rs264162	G	A	-0.1097	0.0234	2.68497e-06	3682	Stem cell growth factor beta	SCGFb
93	rs116924815	T	C	0.6079	0.0738	1.74381e-16	3682	Stem cell growth factor beta	SCGFb
94	rs112346514	T	C	-0.3314	0.0711	2.37301e-06	3682	Stem cell growth factor beta	SCGFb
95	rs12480722	C	T	-0.1624	0.0355	4.72204e-06	3682	Stem cell growth factor beta	SCGFb
96	rs1557570	T	G	0.1186	0.017	2.74e-12	8290	Stem cell factor	SCF
97	rs13412535	A	G	-0.1067	0.0213	6.04e-07	8290	Stem cell factor	SCF
98	rs78666213	G	T	0.2744	0.0576	2.59e-06	8290	Stem cell factor	SCF
99	rs1568119	T	C	-0.5906	0.1129	1.24e-07	8290	Stem cell factor	SCF
100	rs80271436	A	G	-0.237	0.0485	9.95e-07	8290	Stem cell factor	SCF
101	rs635634	T	C	-0.1032	0.0191	6.74e-08	8290	Stem cell factor	SCF
102	rs4841899	C	T	0.1004	0.0178	1.78e-08	8290	Stem cell factor	SCF
103	rs7039247	G	C	-0.0806	0.0168	1.6e-06	8290	Stem cell factor	SCF
104	rs113127926	A	C	0.1982	0.042	2.27e-06	8290	Stem cell factor	SCF
105	rs72678285	T	A	-0.1092	0.0232	2.25e-06	8290	Stem cell factor	SCF
106	rs1942355	T	C	-0.0716	0.0157	4.7e-06	8290	Stem cell factor	SCF
107	rs4253283	C	T	-0.146	0.0262	1.74598e-08	3483	Interleukin-16	IL-16
108	rs4513633	A	C	-0.2239	0.0453	7.44201e-07	3483	Interleukin-16	IL-16
109	rs1801020	G	A	-0.1733	0.0272	4.53002e-10	3483	Interleukin-16	IL-16
110	rs115981497	A	T	-0.8306	0.1681	3.58996e-06	3483	Interleukin-16	IL-16
111	rs12765671	A	G	-0.6023	0.1318	4.83805e-06	3483	Interleukin-16	IL-16
112	rs1255143	T	C	0.1306	0.0242	7.09594e-08	3483	Interleukin-16	IL-16
113	rs117916513	A	G	-0.502	0.0986	3.78504e-07	3483	Interleukin-16	IL-16
114	rs9706053	T	C	0.4582	0.0932	7.01197e-07	3483	Interleukin-16	IL-16
115	rs4778636	A	G	-0.7272	0.0633	1.1079e-30	3483	Interleukin-16	IL-16
116	rs144691581	A	G	0.4882	0.0967	4.20001e-07	3483	Interleukin-16	IL-16
117	rs117217798	T	C	-0.2036	0.0444	4.15298e-06	3483	Interleukin-16	IL-16
118	rs112072646	A	G	0.4286	0.0862	6.48e-07	3421	Regulated on Activation, Normal T Cell Expressed and Secreted (CCL5)	RANTES
119	rs62438851	G	A	0.1957	0.0414	2.33e-06	3421	Regulated on Activation, Normal T Cell Expressed and Secreted (CCL5)	RANTES
120	rs818452	T	C	0.2381	0.0505	2.36e-06	3421	Regulated on Activation, Normal T Cell Expressed and Secreted (CCL5)	RANTES
121	rs7000423	T	C	-0.1318	0.0253	1.82e-07	3421	Regulated on Activation, Normal T Cell Expressed and Secreted (CCL5)	RANTES
122	rs75613039	T	C	0.37	0.081	4.81e-06	3421	Regulated on Activation, Normal T Cell Expressed and Secreted (CCL5)	RANTES
123	rs74472919	T	C	0.3313	0.0605	3.97e-08	3421	Regulated on Activation, Normal T Cell Expressed and Secreted (CCL5)	RANTES
124	rs7170339	G	C	0.4203	0.0912	4.41e-06	3421	Regulated on Activation, Normal T Cell Expressed and Secreted (CCL5)	RANTES
125	rs72793342	A	G	-0.1487	0.0308	1.48e-06	3421	Regulated on Activation, Normal T Cell Expressed and Secreted (CCL5)	RANTES
126	rs2702950	C	G	-0.1658	0.0321	2.4e-07	3421	Regulated on Activation, Normal T Cell Expressed and Secreted (CCL5)	RANTES
127	rs4940620	G	A	0.2494	0.054	3.54e-06	3421	Regulated on Activation, Normal T Cell Expressed and Secreted (CCL5)	RANTES
128	rs147509526	T	C	-0.358	0.0717	6.93e-07	3421	Regulated on Activation, Normal T Cell Expressed and Secreted (CCL5)	RANTES
129	rs55680718	T	C	-0.1383	0.0246	1.85802e-08	8293	Platelet derived growth factor BB	PDGFbb
130	rs72777070	G	T	0.1069	0.02	8.98401e-08	8293	Platelet derived growth factor BB	PDGFbb
131	rs13412535	A	G	0.3352	0.0214	2.46093e-55	8293	Platelet derived growth factor BB	PDGFbb
132	rs11916118	G	A	-0.0889	0.0194	4.93197e-06	8293	Platelet derived growth factor BB	PDGFbb
133	rs73162807	A	C	-0.2391	0.0499	1.735e-06	8293	Platelet derived growth factor BB	PDGFbb
134	rs35859699	A	G	-0.3952	0.0842	2.066e-06	8293	Platelet derived growth factor BB	PDGFbb
135	rs116445074	T	G	0.2931	0.0587	3.111e-07	8293	Platelet derived growth factor BB	PDGFbb
136	rs2324229	C	T	-0.0894	0.0161	3.48401e-08	8293	Platelet derived growth factor BB	PDGFbb
137	rs11766649	G	A	-0.0908	0.0196	3.53102e-06	8293	Platelet derived growth factor BB	PDGFbb
138	rs12289510	G	A	0.078	0.0158	7.69396e-07	8293	Platelet derived growth factor BB	PDGFbb
139	rs11247305	G	C	0.1692	0.0364	1.895e-06	8293	Platelet derived growth factor BB	PDGFbb
140	rs4965869	T	C	0.184	0.0181	5.66239e-24	8293	Platelet derived growth factor BB	PDGFbb
141	rs9936075	G	A	0.0782	0.0164	1.76202e-06	8293	Platelet derived growth factor BB	PDGFbb
142	rs9941733	G	A	-0.1161	0.0228	3.30598e-07	8293	Platelet derived growth factor BB	PDGFbb
143	rs116237296	A	G	0.5437	0.1115	7.23e-07	8243	Macrophage inflammatory protein-1β (CCL4)	MIP1b
144	rs9793308	G	A	-0.0835	0.0178	2.52e-06	8243	Macrophage inflammatory protein-1β (CCL4)	MIP1b
145	rs76356863	T	A	0.3494	0.0667	1.67e-07	8243	Macrophage inflammatory protein-1β (CCL4)	MIP1b
146	rs113010081	C	T	0.5954	0.0236	3.85e-140	8243	Macrophage inflammatory protein-1β (CCL4)	MIP1b
147	rs79068918	C	G	0.2752	0.0271	3.2e-24	8243	Macrophage inflammatory protein-1β (CCL4)	MIP1b
148	rs11130043	A	G	-0.0731	0.0157	3.22e-06	8243	Macrophage inflammatory protein-1β (CCL4)	MIP1b
149	rs72791296	T	C	0.2369	0.0466	3.78e-07	8243	Macrophage inflammatory protein-1β (CCL4)	MIP1b
150	rs72799710	T	C	-0.1014	0.0218	3.21e-06	8243	Macrophage inflammatory protein-1β (CCL4)	MIP1b
151	rs76776296	G	A	-0.2997	0.0598	5.55e-07	8243	Macrophage inflammatory protein-1β (CCL4)	MIP1b
152	rs17138331	G	A	0.1391	0.0295	2.26e-06	8243	Macrophage inflammatory protein-1β (CCL4)	MIP1b
153	rs281749	C	T	-0.0799	0.0171	3.17e-06	8243	Macrophage inflammatory protein-1β (CCL4)	MIP1b
154	rs76582507	A	G	0.3175	0.0677	3.26e-06	8243	Macrophage inflammatory protein-1β (CCL4)	MIP1b
155	rs74810984	C	T	-0.2206	0.0474	1.96e-06	8243	Macrophage inflammatory protein-1β (CCL4)	MIP1b
156	rs4609608	C	G	-0.0936	0.0202	3.62e-06	8243	Macrophage inflammatory protein-1β (CCL4)	MIP1b
157	rs113877493	T	C	-0.6124	0.0218	1.62e-173	8243	Macrophage inflammatory protein-1β (CCL4)	MIP1b
158	rs17641689	G	A	0.2448	0.0293	1.28e-16	8243	Macrophage inflammatory protein-1β (CCL4)	MIP1b
159	rs2079664	G	A	-0.0995	0.0176	1.51e-08	8243	Macrophage inflammatory protein-1β (CCL4)	MIP1b
160	rs34437725	C	T	0.2633	0.0483	7.67e-08	8243	Macrophage inflammatory protein-1β (CCL4)	MIP1b
161	rs141102180	T	G	0.3225	0.0393	1.08e-16	8243	Macrophage inflammatory protein-1β (CCL4)	MIP1b
162	rs117453826	G	A	0.5774	0.0593	5.07e-22	8243	Macrophage inflammatory protein-1β (CCL4)	MIP1b
163	rs76583883	T	G	-0.2317	0.0511	4.99e-06	8243	Macrophage inflammatory protein-1β (CCL4)	MIP1b
164	rs116615337	A	G	0.1278	0.0279	4.82e-06	3522	Macrophage inflammatory protein-1α (CCL3)	MIP1a
165	rs34771762	G	A	-0.249	0.0523	2.13e-06	3522	Macrophage inflammatory protein-1α (CCL3)	MIP1a
166	rs6900267	A	C	-0.2429	0.0519	2.89e-06	3522	Macrophage inflammatory protein-1α (CCL3)	MIP1a
167	rs12690897	A	G	0.1248	0.0262	2.11e-06	3522	Macrophage inflammatory protein-1α (CCL3)	MIP1a
168	rs10835056	G	T	-0.1194	0.0254	2.6e-06	3522	Macrophage inflammatory protein-1α (CCL3)	MIP1a
169	rs184154340	A	G	0.331	0.0693	1.86e-06	3522	Macrophage inflammatory protein-1α (CCL3)	MIP1a
170	rs57786342	A	G	0.1314	0.0285	4.05e-06	3522	Macrophage inflammatory protein-1α (CCL3)	MIP1a
171	rs7232268	G	A	-0.2821	0.0599	2.55e-06	3522	Macrophage inflammatory protein-1α (CCL3)	MIP1a
172	rs60198979	A	G	-0.2146	0.0458	2.61e-06	3522	Macrophage inflammatory protein-1α (CCL3)	MIP1a
173	rs6679677	A	C	0.162	0.0329	8.86e-07	3685	Monokine induced by interferon-gamma (CXCL9)	MIG
174	rs139010077	T	C	0.4322	0.095	3.55e-06	3685	Monokine induced by interferon-gamma (CXCL9)	MIG
175	rs55876513	G	T	-0.166	0.0255	8.23e-11	3685	Monokine induced by interferon-gamma (CXCL9)	MIG
176	rs902851	T	A	-0.8205	0.1884	4.68e-06	3685	Monokine induced by interferon-gamma (CXCL9)	MIG
177	rs13143163	C	G	0.2706	0.0586	4.02e-06	3685	Monokine induced by interferon-gamma (CXCL9)	MIG
178	rs41272086	A	G	-0.2226	0.0415	7.43e-08	3685	Monokine induced by interferon-gamma (CXCL9)	MIG
179	rs1796086	C	T	0.2096	0.0403	2.23e-07	3685	Monokine induced by interferon-gamma (CXCL9)	MIG
180	rs75880256	G	C	0.2703	0.0586	3.89e-06	3685	Monokine induced by interferon-gamma (CXCL9)	MIG
181	rs62562991	A	G	0.6236	0.126	8.4e-07	3685	Monokine induced by interferon-gamma (CXCL9)	MIG
182	rs117831247	T	C	-0.8334	0.1754	2.16e-06	3685	Monokine induced by interferon-gamma (CXCL9)	MIG
183	rs11177248	A	G	0.3073	0.067	4.45e-06	3685	Monokine induced by interferon-gamma (CXCL9)	MIG
184	rs816960	T	C	-0.1224	0.0244	5.01e-07	3685	Monokine induced by interferon-gamma (CXCL9)	MIG
185	rs77086208	T	C	0.3226	0.0698	3.83e-06	3685	Monokine induced by interferon-gamma (CXCL9)	MIG
186	rs112337562	G	T	0.37	0.0796	2.98e-06	3685	Monokine induced by interferon-gamma (CXCL9)	MIG
187	rs111607343	A	G	-0.521	0.1119	2.83e-06	3685	Monokine induced by interferon-gamma (CXCL9)	MIG
188	rs112861654	G	A	0.2765	0.0529	1.81e-07	3685	Monokine induced by interferon-gamma (CXCL9)	MIG
189	rs5752128	C	T	0.1685	0.0369	4.34e-06	3685	Monokine induced by interferon-gamma (CXCL9)	MIG
190	rs78296352	T	G	0.527	0.1112	1.04701e-06	840	Macrophage colony-stimulating factor	MCSF
191	rs116274860	G	T	-0.819	0.1741	2.74e-06	840	Macrophage colony-stimulating factor	MCSF
192	rs62294910	A	G	0.3431	0.0691	6.81993e-07	840	Macrophage colony-stimulating factor	MCSF
193	rs9387100	C	T	0.1352	0.0292	4.07296e-06	840	Macrophage colony-stimulating factor	MCSF
194	rs56367447	T	C	-0.4967	0.0883	1.721e-08	840	Macrophage colony-stimulating factor	MCSF
195	rs12962919	T	C	0.3052	0.0662	4.64997e-06	840	Macrophage colony-stimulating factor	MCSF
196	rs117867915	C	T	-0.5272	0.1098	1.61399e-06	840	Macrophage colony-stimulating factor	MCSF
197	rs145778765	T	C	-0.7993	0.1689	2.20298e-06	840	Macrophage colony-stimulating factor	MCSF
198	rs4269021	G	C	0.235	0.0507	3.65797e-06	840	Macrophage colony-stimulating factor	MCSF
199	rs28394764	T	A	-0.6012	0.1282	3.01e-06	843	Monocyte specific chemokine 3 (CCL7)	MCP3
200	rs73669117	G	A	0.6238	0.131	2.56e-06	843	Monocyte specific chemokine 3 (CCL7)	MCP3
201	rs62492260	T	G	-0.2788	0.058	1.54e-06	843	Monocyte specific chemokine 3 (CCL7)	MCP3
202	rs10892381	T	C	0.2412	0.0476	3.56e-07	843	Monocyte specific chemokine 3 (CCL7)	MCP3
203	rs12073356	A	G	-0.1426	0.0311	4.17e-06	8293	Monocyte chemotactic protein-1 (CCL2)	MCP1
204	rs12075	A	G	0.2185	0.0155	1.44e-44	8293	Monocyte chemotactic protein-1 (CCL2)	MCP1
205	rs7517040	G	A	0.0987	0.0191	2.44e-07	8293	Monocyte chemotactic protein-1 (CCL2)	MCP1
206	rs56212190	T	C	0.181	0.0373	9.85e-07	8293	Monocyte chemotactic protein-1 (CCL2)	MCP1
207	rs111995966	G	T	-0.1452	0.031	2.53e-06	8293	Monocyte chemotactic protein-1 (CCL2)	MCP1
208	rs2228467	C	T	0.2637	0.0291	9.19e-20	8293	Monocyte chemotactic protein-1 (CCL2)	MCP1
209	rs12493471	C	T	-0.1163	0.0162	6.81e-13	8293	Monocyte chemotactic protein-1 (CCL2)	MCP1
210	rs112313229	A	G	-0.1646	0.0313	1.43e-07	8293	Monocyte chemotactic protein-1 (CCL2)	MCP1
211	rs62243917	T	A	0.3171	0.0331	7.94e-22	8293	Monocyte chemotactic protein-1 (CCL2)	MCP1
212	rs2712431	A	C	-0.0787	0.0172	4.75e-06	8293	Monocyte chemotactic protein-1 (CCL2)	MCP1
213	rs10744620	C	T	-0.0788	0.0161	9.91e-07	8293	Monocyte chemotactic protein-1 (CCL2)	MCP1
214	rs9317045	C	A	-0.1134	0.0236	1.52e-06	8293	Monocyte chemotactic protein-1 (CCL2)	MCP1
215	rs10145849	A	G	-0.0755	0.0162	3.41e-06	8293	Monocyte chemotactic protein-1 (CCL2)	MCP1
216	rs7197349	G	A	-0.0968	0.0206	2.62e-06	8293	Monocyte chemotactic protein-1 (CCL2)	MCP1
217	rs146522229	T	C	-0.5976	0.1177	3.56e-07	8293	Monocyte chemotactic protein-1 (CCL2)	MCP1
218	rs282258	C	T	-0.073	0.0156	3.21e-06	8270	Interleukin-12p70	IL-12p70
219	rs13209117	A	G	0.1002	0.0186	5.57e-08	8270	Interleukin-12p70	IL-12p70
220	rs9472183	G	A	0.1019	0.0157	8.61e-11	8270	Interleukin-12p70	IL-12p70
221	rs41282644	A	G	0.1473	0.0304	1.05e-06	8270	Interleukin-12p70	IL-12p70
222	rs4349809	G	T	-0.3777	0.0159	2.56e-124	8270	Interleukin-12p70	IL-12p70
223	rs6993770	T	A	-0.0918	0.0189	1.12e-06	8270	Interleukin-12p70	IL-12p70
224	rs2375980	G	C	-0.0937	0.0159	4.55e-09	8270	Interleukin-12p70	IL-12p70
225	rs10761731	T	A	0.1001	0.0162	6.23e-10	8270	Interleukin-12p70	IL-12p70
226	rs79121401	C	T	-0.5548	0.1206	4.24e-06	8270	Interleukin-12p70	IL-12p70
227	rs782107	A	G	0.075	0.0156	1.6e-06	8270	Interleukin-12p70	IL-12p70
228	rs72831623	A	G	0.1913	0.037	2.42e-07	8270	Interleukin-12p70	IL-12p70
229	rs71361173	G	T	-0.111	0.0239	3.06e-06	8270	Interleukin-12p70	IL-12p70
230	rs200751	C	G	-0.0986	0.0214	3.98e-06	8270	Interleukin-12p70	IL-12p70
231	rs17229494	G	A	0.1172	0.0257	4.93e-06	8270	Interleukin-12p70	IL-12p70
232	rs7645625	G	T	0.1086	0.0237	4.41e-06	3685	Interferon gamma-induced protein 10 (CXCL10)	IP10
233	rs113831257	A	G	0.3592	0.0644	2.53e-08	3685	Interferon gamma-induced protein 10 (CXCL10)	IP10
234	rs143799975	G	A	0.7984	0.1637	1e-06	3685	Interferon gamma-induced protein 10 (CXCL10)	IP10
235	rs188759467	A	T	0.4504	0.0964	3.21e-06	3685	Interferon gamma-induced protein 10 (CXCL10)	IP10
236	rs9450351	C	T	0.2768	0.0489	1.48e-08	3685	Interferon gamma-induced protein 10 (CXCL10)	IP10
237	rs34383175	T	C	-0.3153	0.0657	1.51e-06	3685	Interferon gamma-induced protein 10 (CXCL10)	IP10
238	rs75970138	A	G	-0.485	0.104	1.53e-06	3685	Interferon gamma-induced protein 10 (CXCL10)	IP10
239	rs10809307	C	T	-0.1305	0.0282	3.64e-06	3685	Interferon gamma-induced protein 10 (CXCL10)	IP10
240	rs11626201	A	C	0.1162	0.0245	1.93e-06	3685	Interferon gamma-induced protein 10 (CXCL10)	IP10
241	rs79848609	C	A	-0.2603	0.0537	8.75e-07	3685	Interferon gamma-induced protein 10 (CXCL10)	IP10
242	rs8112909	A	G	-0.1426	0.0299	1.94e-06	3685	Interferon gamma-induced protein 10 (CXCL10)	IP10
243	rs385076	C	T	0.2432	0.0248	1.66e-22	3636	Interleukin-18	IL-18
244	rs1656939	T	A	-0.1132	0.0236	1.56e-06	3636	Interleukin-18	IL-18
245	rs4414903	C	G	-0.1161	0.025	3.31e-06	3636	Interleukin-18	IL-18
246	rs4482818	G	A	-0.1286	0.0244	1.45e-07	3636	Interleukin-18	IL-18
247	rs116383510	C	A	0.5426	0.1056	3e-07	3636	Interleukin-18	IL-18
248	rs17229943	C	A	0.312	0.0463	1.62e-11	3636	Interleukin-18	IL-18
249	rs115267715	T	C	0.4508	0.08	1.72e-08	3636	Interleukin-18	IL-18
250	rs658805	A	G	0.1226	0.0244	4.94e-07	3636	Interleukin-18	IL-18
251	rs1852105	C	T	-0.3036	0.0661	4.32e-06	3636	Interleukin-18	IL-18
252	rs78623212	T	C	0.8705	0.1778	6.71e-07	3636	Interleukin-18	IL-18
253	rs117266781	T	C	0.6841	0.1468	3.15e-06	3636	Interleukin-18	IL-18
254	rs144841621	T	C	0.518	0.1141	3.81e-06	3636	Interleukin-18	IL-18
255	rs2729385	A	G	0.1231	0.0262	3.79e-06	3636	Interleukin-18	IL-18
256	rs71478720	T	C	-0.2669	0.0276	3.71e-22	3636	Interleukin-18	IL-18
257	rs1979967	T	C	0.1402	0.0286	9.45e-07	3636	Interleukin-18	IL-18
258	rs143370787	G	C	0.3116	0.066	2.35e-06	3636	Interleukin-18	IL-18
259	rs10414578	T	C	-0.1771	0.035	4.16e-07	3636	Interleukin-18	IL-18
260	rs78716465	A	G	0.3265	0.0682	1.63e-06	3636	Interleukin-18	IL-18
261	rs11700536	T	C	0.1156	0.025	4.21e-06	3636	Interleukin-18	IL-18
262	rs78296352	T	G	0.3027	0.0646	4.27e-06	7760	Interleukin-17	IL-17
263	rs17282552	C	T	0.2001	0.0405	8.21e-07	7760	Interleukin-17	IL-17
264	rs1530455	C	T	-0.108	0.0173	4.87e-10	7760	Interleukin-17	IL-17
265	rs78612928	C	T	-0.1037	0.0222	2.62e-06	7760	Interleukin-17	IL-17
266	rs187475560	T	C	-0.2434	0.052	3.29e-06	7760	Interleukin-17	IL-17
267	rs148562661	G	C	-0.2128	0.0435	1e-06	7760	Interleukin-17	IL-17
268	rs117029961	A	G	0.4585	0.1015	4.94e-06	7760	Interleukin-17	IL-17
269	rs184080173	C	T	-0.2384	0.0471	4.19e-07	7760	Interleukin-17	IL-17
270	rs117556572	T	C	-0.5102	0.1099	3.28e-06	7760	Interleukin-17	IL-17
271	rs17106604	T	C	0.1129	0.0225	6.37e-07	7760	Interleukin-17	IL-17
272	rs11640734	G	C	0.1187	0.0241	5.35e-07	7760	Interleukin-17	IL-17
273	rs62191444	T	G	-0.1136	0.0247	4.22e-06	7760	Interleukin-17	IL-17
274	rs75383097	C	G	-0.536	0.1165	4.28e-06	3557	Interleukin-13	IL-13
275	rs12623722	A	G	-0.1185	0.0258	4.19e-06	3557	Interleukin-13	IL-13
276	rs6799107	C	T	0.1459	0.0301	1.25e-06	3557	Interleukin-13	IL-13
277	rs139083458	T	C	0.9902	0.2107	2.81e-06	3557	Interleukin-13	IL-13
278	rs27949	T	C	-0.1168	0.0252	3.43e-06	3557	Interleukin-13	IL-13
279	rs9472168	G	A	-0.4244	0.0248	1.08e-65	3557	Interleukin-13	IL-13
280	rs142167313	C	T	0.313	0.0617	3.98e-07	3557	Interleukin-13	IL-13
281	rs75995699	A	G	0.3319	0.0698	2.64e-06	3557	Interleukin-13	IL-13
282	rs117795020	A	G	-0.3522	0.0716	9.86e-07	3557	Interleukin-13	IL-13
283	rs7073807	C	T	-0.1682	0.0356	2.37e-06	3557	Interleukin-13	IL-13
284	rs147747784	C	G	0.3671	0.0768	1.49e-06	3557	Interleukin-13	IL-13
285	rs76339001	T	A	0.4313	0.0886	1.15e-06	3557	Interleukin-13	IL-13
286	rs11206302	T	C	-0.1189	0.0251	2.2e-06	7681	Interleukin-10	IL-10
287	rs10493718	A	C	-0.11	0.0222	7.16e-07	7681	Interleukin-10	IL-10
288	rs282258	C	T	-0.0992	0.0162	1e-09	7681	Interleukin-10	IL-10
289	rs111913416	T	A	0.085	0.0172	7.23e-07	7681	Interleukin-10	IL-10
290	rs2086656	T	C	-0.0789	0.0171	3.78e-06	7681	Interleukin-10	IL-10
291	rs3025021	C	T	-0.0947	0.0195	1.46e-06	7681	Interleukin-10	IL-10
292	rs10457128	A	G	-0.0865	0.0172	5.24e-07	7681	Interleukin-10	IL-10
293	rs41282660	G	A	0.1194	0.0255	3.72e-06	7681	Interleukin-10	IL-10
294	rs4349809	G	T	-0.2853	0.0165	5.77e-67	7681	Interleukin-10	IL-10
295	rs2375980	G	C	-0.0824	0.0165	7.07e-07	7681	Interleukin-10	IL-10
296	rs7088799	G	T	0.0852	0.0167	3.23e-07	7681	Interleukin-10	IL-10
297	rs465757	A	G	0.084	0.0174	1.17e-06	7681	Interleukin-10	IL-10
298	rs12075	A	G	0.12	0.0236	3.88302e-07	3526	Interleukin-8 (CXCL8)	IL-8
299	rs141926526	C	A	0.6149	0.1308	2.56998e-06	3526	Interleukin-8 (CXCL8)	IL-8
300	rs2673604	A	C	-0.1266	0.0255	7.01698e-07	3526	Interleukin-8 (CXCL8)	IL-8
301	rs11634944	C	T	0.1214	0.0252	1.29e-06	3526	Interleukin-8 (CXCL8)	IL-8
302	rs10752777	A	T	0.1098	0.0236	3.25e-06	8189	Interleukin-6	IL-6
303	rs13412535	A	G	-0.1164	0.0215	7.34e-08	8189	Interleukin-6	IL-6
304	rs75101555	G	C	0.3667	0.0781	2.6e-06	8189	Interleukin-6	IL-6
305	rs1333040	T	C	0.0738	0.0158	3.17e-06	8189	Interleukin-6	IL-6
306	rs76856708	C	T	-0.3289	0.07	2.61e-06	8189	Interleukin-6	IL-6
307	rs72831623	A	G	0.1973	0.0372	1.08e-07	8189	Interleukin-6	IL-6
308	rs73273528	T	C	0.2672	0.0553	9.58e-07	8189	Interleukin-6	IL-6
309	rs1884910	G	C	-0.079	0.0169	3.26e-06	8189	Interleukin-6	IL-6
310	rs12121840	T	C	0.2692	0.0571	2.43e-06	3638	Interleukin-1 receptor antagonist	IL1ra
311	rs56134659	G	A	0.1117	0.0237	2.44e-06	3638	Interleukin-1 receptor antagonist	IL1ra
312	rs1054402	C	T	-0.1311	0.027	1.13e-06	3638	Interleukin-1 receptor antagonist	IL1ra
313	rs2809154	T	C	-0.1786	0.0388	3.74e-06	3638	Interleukin-1 receptor antagonist	IL1ra
314	rs11627423	C	A	-0.1171	0.0247	2.12e-06	3638	Interleukin-1 receptor antagonist	IL1ra
315	rs61335305	A	C	0.4453	0.0908	1e-06	3638	Interleukin-1 receptor antagonist	IL1ra
316	rs11869294	G	C	0.2274	0.0474	1.5e-06	3638	Interleukin-1 receptor antagonist	IL1ra
317	rs147747784	C	G	0.3651	0.0757	1.46e-06	3638	Interleukin-1 receptor antagonist	IL1ra
318	rs9623661	T	C	-0.1966	0.0426	3.86e-06	3638	Interleukin-1 receptor antagonist	IL1ra
319	rs143319329	T	C	0.2801	0.0715	2e-06	3309	Interleukin-1-beta	IL-1b
320	rs61335305	A	C	0.2966	0.0724	1.9e-06	3309	Interleukin-1-beta	IL-1b
321	rs62015704	G	A	-0.1082	0.0283	2.09e-06	3309	Interleukin-1-beta	IL-1b
322	rs9898641	C	T	0.2032	0.0454	3.59e-06	3309	Interleukin-1-beta	IL-1b
323	rs1942793	T	G	0.0717	0.0187	4.98e-06	3309	Interleukin-1-beta	IL-1b
324	rs3748034	T	G	0.1495	0.0234	1.81e-10	8292	Hepatocyte growth factor	HGF
325	rs2003620	T	C	0.2279	0.0489	2.83e-06	8292	Hepatocyte growth factor	HGF
326	rs62481625	C	T	-0.1091	0.0225	1.18e-06	8292	Hepatocyte growth factor	HGF
327	rs5745687	T	C	-0.3072	0.0406	2.75e-14	8292	Hepatocyte growth factor	HGF
328	rs150322232	G	A	-0.2104	0.0463	4.89e-06	8292	Hepatocyte growth factor	HGF
329	rs11060254	A	G	-0.08	0.0167	1.58e-06	8292	Hepatocyte growth factor	HGF
330	rs1698249	C	A	0.1698	0.0372	4.09e-06	8292	Hepatocyte growth factor	HGF
331	rs6077285	C	G	-0.1393	0.0274	3.19e-07	8292	Hepatocyte growth factor	HGF
332	rs180840563	A	T	-0.2002	0.0416	1.53e-06	8292	Hepatocyte growth factor	HGF
333	rs41294750	T	C	0.3514	0.0748	2.36e-06	3634	Interleukin-9	IL-9
334	rs4880409	T	C	-0.3355	0.0723	3.5e-06	3634	Interleukin-9	IL-9
335	rs61867538	T	C	0.3566	0.0774	3.93e-06	3634	Interleukin-9	IL-9
336	rs76963786	T	C	-0.2865	0.0557	4.5e-07	3634	Interleukin-9	IL-9
337	rs3736858	G	C	0.1374	0.0293	2.76e-06	3634	Interleukin-9	IL-9
338	rs117807175	C	G	-0.5143	0.1113	4.29e-06	3634	Interleukin-9	IL-9
339	rs7242404	A	G	-0.1228	0.0264	3.27e-06	3634	Interleukin-9	IL-9
340	rs7232268	G	A	-0.2759	0.0587	2.52e-06	3634	Interleukin-9	IL-9
341	rs75904417	C	A	0.1698	0.0349	1.16e-06	3409	Interleukin-7	IL-7
342	rs218247	C	G	-0.1352	0.0286	2.31e-06	3409	Interleukin-7	IL-7
343	rs8175379	A	T	0.1307	0.0285	4.38e-06	3409	Interleukin-7	IL-7
344	rs141425475	C	T	0.4781	0.1016	2.53e-06	3409	Interleukin-7	IL-7
345	rs4320361	T	G	-0.3245	0.0249	6.87e-39	3409	Interleukin-7	IL-7
346	rs117509142	C	T	0.327	0.0688	1.99e-06	3409	Interleukin-7	IL-7
347	rs28793375	T	C	0.1638	0.0361	4.46e-06	3409	Interleukin-7	IL-7
348	rs78346957	A	G	0.4588	0.1007	4.51e-06	3409	Interleukin-7	IL-7
349	rs62006410	T	C	-0.1557	0.0303	3.39e-07	3409	Interleukin-7	IL-7
350	rs17091524	C	T	-0.4924	0.1013	1.91e-06	3409	Interleukin-7	IL-7
351	rs77981494	C	T	0.5178	0.1064	1.07e-06	3409	Interleukin-7	IL-7
352	rs144701438	A	G	-0.4819	0.0989	9.75e-07	3409	Interleukin-7	IL-7
353	rs147747784	C	G	0.4134	0.0778	9.12e-08	3409	Interleukin-7	IL-7
354	rs7578892	G	C	0.1173	0.0249	2.43703e-06	3364	Interleukin-5	IL-5
355	rs11680908	G	A	-0.2634	0.0554	2.03002e-06	3364	Interleukin-5	IL-5
356	rs6737109	C	T	-0.116	0.0247	2.399e-06	3364	Interleukin-5	IL-5
357	rs7767396	G	A	-0.1515	0.0246	7.69006e-10	3364	Interleukin-5	IL-5
358	rs72831687	A	G	-0.5239	0.1109	1.69099e-06	3364	Interleukin-5	IL-5
359	rs73040130	C	T	-0.2638	0.0529	6.00399e-07	3364	Interleukin-5	IL-5
360	rs79597994	T	C	-0.5831	0.127	4.32e-06	8124	Interleukin-4	IL-4
361	rs116705532	G	T	0.4678	0.0978	1.76e-06	8124	Interleukin-4	IL-4
362	rs4444693	A	T	0.0881	0.0184	1.7e-06	8124	Interleukin-4	IL-4
363	rs7613691	G	A	-0.1775	0.0384	4.05e-06	8124	Interleukin-4	IL-4
364	rs13106889	A	T	-0.1161	0.0225	2.27e-07	8124	Interleukin-4	IL-4
365	rs73023729	A	G	-0.1796	0.0366	9.03e-07	8124	Interleukin-4	IL-4
366	rs17713451	A	G	0.1274	0.0253	4.97e-07	8124	Interleukin-4	IL-4
367	rs10512267	C	T	0.0824	0.0161	2.94e-07	8124	Interleukin-4	IL-4
368	rs117146485	C	T	0.2924	0.0629	2.71e-06	8124	Interleukin-4	IL-4
369	rs9508291	C	T	0.1676	0.0359	3.03e-06	8124	Interleukin-4	IL-4
370	rs2849346	G	C	-0.077	0.0165	2.87e-06	8124	Interleukin-4	IL-4
371	rs9941733	G	A	-0.114	0.0229	6.88e-07	8124	Interleukin-4	IL-4
372	rs929551	G	C	-0.1686	0.0352	1.61e-06	3677	Interleukin-2 receptor, alpha subunit	IL2ra
373	rs185231391	C	T	-0.8503	0.1809	1.47e-06	3677	Interleukin-2 receptor, alpha subunit	IL2ra
374	rs759244	A	T	-0.1126	0.0239	2.43e-06	3677	Interleukin-2 receptor, alpha subunit	IL2ra
375	rs61705228	T	C	0.3303	0.0716	3.99e-06	3677	Interleukin-2 receptor, alpha subunit	IL2ra
376	rs115360066	G	A	-0.1867	0.0379	8.06e-07	3677	Interleukin-2 receptor, alpha subunit	IL2ra
377	rs11241559	G	T	0.1264	0.0266	2e-06	3677	Interleukin-2 receptor, alpha subunit	IL2ra
378	rs4733117	C	A	-0.1369	0.0292	2.63e-06	3677	Interleukin-2 receptor, alpha subunit	IL2ra
379	rs12722497	A	C	0.6279	0.0485	1.57e-38	3677	Interleukin-2 receptor, alpha subunit	IL2ra
380	rs117244812	A	G	-0.7064	0.1488	2.1e-06	3677	Interleukin-2 receptor, alpha subunit	IL2ra
381	rs2807544	G	A	-0.1175	0.0253	3.41e-06	3475	Interleukin-2	IL-2
382	rs62124990	T	G	-0.6961	0.1495	3.22e-06	3475	Interleukin-2	IL-2
383	rs13412535	A	G	0.1764	0.0332	1.18e-07	3475	Interleukin-2	IL-2
384	rs7615304	G	A	0.1172	0.0242	1.21e-06	3475	Interleukin-2	IL-2
385	rs80336398	C	T	-0.4001	0.0858	2.82e-06	3475	Interleukin-2	IL-2
386	rs170117	T	C	-0.1617	0.0349	3.87e-06	3475	Interleukin-2	IL-2
387	rs7806875	T	A	-0.1192	0.0248	1.47e-06	3475	Interleukin-2	IL-2
388	rs4634519	G	A	0.1261	0.0269	2.77e-06	3475	Interleukin-2	IL-2
389	rs10903540	A	G	-0.1581	0.0343	4.19e-06	3475	Interleukin-2	IL-2
390	rs61335305	A	C	0.4514	0.0918	7.32e-07	3475	Interleukin-2	IL-2
391	rs12051139	C	T	0.1131	0.0247	4.76e-06	3475	Interleukin-2	IL-2
392	rs56254584	G	C	-0.1303	0.0285	4.84e-06	3475	Interleukin-2	IL-2
393	rs78296352	T	G	0.343	0.0652	1.38e-07	7701	Interferon-gamma	IFNg
394	rs115729819	G	A	-0.2484	0.0515	1.38e-06	7701	Interferon-gamma	IFNg
395	rs73479333	C	G	-0.1159	0.024	1.34e-06	7701	Interferon-gamma	IFNg
396	rs10487554	A	G	-0.0895	0.0183	1.09e-06	7701	Interferon-gamma	IFNg
397	rs2188420	G	C	-0.0987	0.0202	1.03e-06	7701	Interferon-gamma	IFNg
398	rs112783231	A	G	-0.2408	0.0511	1.96e-06	7701	Interferon-gamma	IFNg
399	rs1867282	T	C	0.0774	0.0166	3.15e-06	7701	Interferon-gamma	IFNg
400	rs74148555	T	C	-0.3732	0.0774	2.64e-06	7701	Interferon-gamma	IFNg
401	rs10761731	T	A	0.0826	0.0167	8.09e-07	7701	Interferon-gamma	IFNg
402	rs12420286	C	T	-0.2376	0.0501	2.08e-06	7701	Interferon-gamma	IFNg
403	rs11843756	G	T	-0.184	0.0393	3.09e-06	7701	Interferon-gamma	IFNg
404	rs113600793	A	C	0.1829	0.0373	8.95e-07	7701	Interferon-gamma	IFNg
405	rs2073438	A	G	0.0898	0.0188	1.68e-06	7701	Interferon-gamma	IFNg
406	rs1113500	T	G	0.1174	0.0244	1.57e-06	3505	Growth regulated oncogene-α (CXCL1)	GROa
407	rs12075	A	G	0.3751	0.0237	1.24e-55	3505	Growth regulated oncogene-α (CXCL1)	GROa
408	rs508977	G	T	0.3802	0.028	7.56e-42	3505	Growth regulated oncogene-α (CXCL1)	GROa
409	rs185768063	G	A	-0.3998	0.076	1.46e-07	3505	Growth regulated oncogene-α (CXCL1)	GROa
410	rs118158560	A	G	0.2703	0.0594	3.42e-06	3505	Growth regulated oncogene-α (CXCL1)	GROa
411	rs188345231	T	C	0.623	0.1323	4.34e-06	3505	Growth regulated oncogene-α (CXCL1)	GROa
412	rs140734053	A	G	0.7257	0.1561	3.58e-06	3505	Growth regulated oncogene-α (CXCL1)	GROa
413	rs62024303	G	A	0.3053	0.0666	4.41e-06	3505	Growth regulated oncogene-α (CXCL1)	GROa
414	rs78653452	T	G	-0.7362	0.1558	1.21e-06	3505	Growth regulated oncogene-α (CXCL1)	GROa
415	rs2422841	A	G	-0.1657	0.0361	4.66e-06	3505	Growth regulated oncogene-α (CXCL1)	GROa
416	rs139692213	A	T	-0.6028	0.1336	4.8e-06	7904	Granulocyte colony-stimulating factor	GCSF
417	rs11903143	G	A	-0.087	0.0176	6.35e-07	7904	Granulocyte colony-stimulating factor	GCSF
418	rs2324653	C	G	-0.0808	0.0161	5.03e-07	7904	Granulocyte colony-stimulating factor	GCSF
419	rs115256310	G	A	0.6821	0.136	6.73e-07	7904	Granulocyte colony-stimulating factor	GCSF
420	rs1817411	T	C	0.089	0.0191	3.1e-06	7904	Granulocyte colony-stimulating factor	GCSF
421	rs147128865	T	C	0.27	0.0587	4.92e-06	7904	Granulocyte colony-stimulating factor	GCSF
422	rs145756094	G	C	0.7408	0.1479	5.53e-07	7904	Granulocyte colony-stimulating factor	GCSF
423	rs74148555	T	C	-0.3715	0.0755	1.55e-06	7904	Granulocyte colony-stimulating factor	GCSF
424	rs2671444	A	G	-0.0784	0.0166	2.48e-06	7904	Granulocyte colony-stimulating factor	GCSF
425	rs76287671	T	C	0.0938	0.0189	6.92e-07	7904	Granulocyte colony-stimulating factor	GCSF
426	rs77318030	C	T	0.2045	0.0428	2.21e-06	7904	Granulocyte colony-stimulating factor	GCSF
427	rs13412535	A	G	-0.1112	0.0225	7.34e-07	7565	Basic fibroblast growth factor	FGFBasic
428	rs16873997	G	C	0.4922	0.1048	2.99e-06	7565	Basic fibroblast growth factor	FGFBasic
429	rs145577605	A	G	0.2081	0.0428	9.64e-07	7565	Basic fibroblast growth factor	FGFBasic
430	rs747334	G	A	-0.0751	0.0164	4.53e-06	7565	Basic fibroblast growth factor	FGFBasic
431	rs116920326	C	G	-0.2435	0.0534	4.95e-06	7565	Basic fibroblast growth factor	FGFBasic
432	rs61990749	C	G	0.1116	0.0229	1.24e-06	7565	Basic fibroblast growth factor	FGFBasic
433	rs9907295	T	C	-0.1319	0.0269	7.95e-07	7565	Basic fibroblast growth factor	FGFBasic
434	rs75168112	C	T	0.1001	0.0214	3e-06	7565	Basic fibroblast growth factor	FGFBasic
435	rs187131	G	C	-0.1291	0.0254	3.57298e-07	8153	Eotaxin (CCL11)	Eotaxin
436	rs12075	A	G	0.1671	0.0156	1.33199e-26	8153	Eotaxin (CCL11)	Eotaxin
437	rs1476670	C	A	0.1007	0.0217	3.51399e-06	8153	Eotaxin (CCL11)	Eotaxin
438	rs2228467	C	T	0.4163	0.0292	2.27091e-46	8153	Eotaxin (CCL11)	Eotaxin
439	rs112347425	T	C	0.158	0.0277	8.64709e-09	8153	Eotaxin (CCL11)	Eotaxin
440	rs59808887	T	C	-0.1673	0.0358	2.91099e-06	8153	Eotaxin (CCL11)	Eotaxin
441	rs2024050	G	A	-0.1728	0.0303	1.104e-08	8153	Eotaxin (CCL11)	Eotaxin
442	rs2210755	C	T	0.1104	0.0242	4.854e-06	8153	Eotaxin (CCL11)	Eotaxin
443	rs2419841	C	T	0.1277	0.0279	4.97794e-06	8153	Eotaxin (CCL11)	Eotaxin
444	rs9317045	C	A	-0.1182	0.0237	5.82197e-07	8153	Eotaxin (CCL11)	Eotaxin
445	rs75426604	A	C	-0.1366	0.0291	2.52802e-06	8153	Eotaxin (CCL11)	Eotaxin
446	rs79722574	T	C	-0.1113	0.0228	1.06101e-06	8153	Eotaxin (CCL11)	Eotaxin
447	rs80341932	G	A	-0.1016	0.0205	6.68898e-07	8153	Eotaxin (CCL11)	Eotaxin
448	rs2211994	C	T	-0.0885	0.0177	6.07897e-07	8153	Eotaxin (CCL11)	Eotaxin
449	rs11087905	A	C	0.0941	0.0189	5.47697e-07	8153	Eotaxin (CCL11)	Eotaxin
450	rs5746492	G	A	-0.0954	0.0207	3.95904e-06	8153	Eotaxin (CCL11)	Eotaxin
451	rs5754733	A	C	-0.1042	0.0214	1.06299e-06	8153	Eotaxin (CCL11)	Eotaxin
