# Supplementary material for: Gut microbiota, circulating cytokines and dementia: a Mendelian randomization study
Source: J Neuroinflammation. 2024 Jan 4;21:2. doi: 10.1186/s12974-023-02999-0 (PMC10765696; doi:10.1186/s12974-023-02999-0)
Supplement: Supplementary file 5 — Additional file 5: Table S4. The causal effects of gut microbiota on dementia. [file 12974_2023_2999_MOESM5_ESM.xlsx]

## Sheet: AD
Table S4.The causal effects of gut microbiota on AD
Abbreviation: number of single-nucleotide polymorphism (nSNP); odds ratio (OR); confidence intervals (CI).
Exposure	Outcome	nsnp	Methods	OR	95%CI	P
Gut microbiota abundance (family Defluviitaleaceae id.1924)	AD	11	MR Egger	0.833	0.398~1.744	0.64
			Weighted median	0.735	0.565~0.957	0.022
			Inverse variance weighted	0.771	0.628~0.946	0.013
			Simple mode	0.757	0.499~1.149	0.221
			Weighted mode	0.742	0.498~1.106	0.173
Gut microbiota abundance (genus Allisonella id.2174)	AD	8	MR Egger	1.38	0.446~4.264	0.596
			Weighted median	1.173	0.97~1.418	0.1
			Inverse variance weighted	1.235	1.058~1.441	0.007
			Simple mode	1.165	0.847~1.604	0.379
			Weighted mode	1.156	0.884~1.512	0.324
Gut microbiota abundance (genus Anaerotruncus id.2054)	AD	13	MR Egger	0.626	0.292~1.34	0.253
			Weighted median	0.718	0.513~1.005	0.054
			Inverse variance weighted	0.764	0.593~0.983	0.037
			Simple mode	0.644	0.346~1.2	0.191
			Weighted mode	0.679	0.4~1.152	0.177
Gut microbiota abundance (genus Lachnospiraceae FCS020 group id.11314)	AD	12	MR Egger	1.319	0.748~2.326	0.361
			Weighted median	1.344	1.009~1.79	0.043
			Inverse variance weighted	1.374	1.109~1.702	0.004
			Simple mode	1.327	0.894~1.969	0.188
			Weighted mode	1.322	0.884~1.978	0.202
Gut microbiota abundance (genus Sellimonas id.14369)	AD	9	MR Egger	1.117	0.508~2.455	0.792
			Weighted median	1.222	1.026~1.455	0.024
			Inverse variance weighted	1.141	1.005~1.295	0.041
			Simple mode	1.263	0.965~1.653	0.128
			Weighted mode	1.263	0.958~1.665	0.136
Gut microbiota abundance (order Bacillales id.1674)	AD	8	MR Egger	0.946	0.55~1.626	0.846
			Weighted median	0.823	0.69~0.983	0.031
			Inverse variance weighted	0.786	0.688~0.899	0
			Simple mode	0.842	0.651~1.087	0.228
			Weighted mode	0.849	0.668~1.079	0.223

## Sheet: FTD
Supplementary Table S4. The causal effects of gut microbiota on FTD
Exposure	Outcome	nsnp	Methods	OR	95%CI	P
Gut microbiota abundance (class Melainabacteria id.1589)	FTD	10	MR Egger	19.424	0.869~434.247	0.098
			Weighted median	3.454	0.817~14.604	0.092
			Inverse variance weighted	3.313	1.185~9.264	0.022
			Simple mode	7.039	0.63~78.72	0.148
			Weighted mode	6.362	0.79~51.217	0.116
Gut microbiota abundance (family Rhodospirillaceae id.2717)	FTD	14	MR Egger	13.958	0.115~1694.509	0.303
			Weighted median	3.561	0.83~15.287	0.087
			Inverse variance weighted	3.499	1.105~11.081	0.033
			Simple mode	8.007	0.765~83.848	0.106
			Weighted mode	8.258	0.889~76.693	0.086
Gut microbiota abundance (genus Desulfovibrio id.3173)	FTD	9	MR Egger	0.046	0.001~2.722	0.183
			Weighted median	0.338	0.052~2.199	0.256
			Inverse variance weighted	0.226	0.057~0.902	0.035
			Simple mode	0.531	0.043~6.509	0.634
			Weighted mode	0.386	0.039~3.804	0.438
Gut microbiota abundance (genus Eubacterium fissicatena group id.14373)	FTD	9	MR Egger	23.541	0.193~2869.584	0.238
			Weighted median	2.36	0.719~7.74	0.157
			Inverse variance weighted	2.704	1.075~6.797	0.034
			Simple mode	2.476	0.407~15.072	0.354
			Weighted mode	2	0.346~11.569	0.461
Gut microbiota abundance (genus Phascolarctobacterium id.2168)	FTD	7	MR Egger	1.507	0~10376.867	0.931
			Weighted median	2.532	0.32~20.06	0.379
			Inverse variance weighted	6.384	1.221~33.37	0.028
			Simple mode	2.265	0.15~34.105	0.576
			Weighted mode	2.001	0.118~34.047	0.648
Gut microbiota abundance (unknown genus id.2041)	FTD	12	MR Egger	0.671	0.017~26.115	0.835
			Weighted median	2.388	0.517~11.019	0.265
			Inverse variance weighted	3.253	1.074~9.849	0.037
			Simple mode	4.157	0.286~60.432	0.319
			Weighted mode	2.308	0.219~24.312	0.501
Gut microbiota abundance (unknown genus id.826)	FTD	13	MR Egger	24.115	0.695~837.021	0.106
			Weighted median	6.937	1.4~34.371	0.018
			Inverse variance weighted	6.626	1.923~22.837	0.003
			Simple mode	2.993	0.226~39.72	0.422
			Weighted mode	15.806	1.117~223.72	0.064
Gut microbiota abundance (order Rhodospirillales id.2667)	FTD	13	MR Egger	13.177	0.103~1680.122	0.32
			Weighted median	5.789	1.343~24.951	0.018
			Inverse variance weighted	3.863	1.156~12.914	0.028
			Simple mode	9.553	0.815~112.014	0.098
			Weighted mode	11.601	1.423~94.577	0.041

## Sheet: DLB
SupplementaryTable S4. The causal effects of gut microbiota on DLB
Exposure	Outcome	nsnp	Methods	OR	95%CI	P
Gut microbiota abundance (class Alphaproteobacteria id.2379)	DLB	7	MR Egger	1.933	0.426~8.782	0.432
			Weighted median	2.14	1.287~3.561	0.003
			Inverse variance weighted	1.97	1.320~2.94	0.001
			Simple mode	2.226	1.093~4.535	0.07
			Weighted mode	2.239	1.091~4.594	0.07
Gut microbiota abundance (genus Bifidobacterium id.436)	DLB	9	MR Egger	1.953	0.128~29.874	0.645
			Weighted median	1.787	0.962~3.32	0.066
			Inverse variance weighted	1.76	1.049~2.954	0.032
			Simple mode	1.415	0.514~3.897	0.52
			Weighted mode	1.524	0.577~4.025	0.42
Gut microbiota abundance (genus Flavonifractor id.2059)	DLB	5	MR Egger	0.938	0.14~6.303	0.952
			Weighted median	0.681	0.353~1.316	0.253
			Inverse variance weighted	0.614	0.38~0.99	0.045
			Simple mode	0.674	0.3~1.513	0.393
			Weighted mode	0.676	0.303~1.511	0.394
Gut microbiota abundance (genus Lachnospiraceae UCG001 id.11321)	DLB	12	MR Egger	1.188	0.302~4.669	0.81
			Weighted median	1.208	0.812~1.798	0.351
			Inverse variance weighted	1.419	1.041~1.936	0.027
			Simple mode	1.129	0.599~2.128	0.714
			Weighted mode	1.124	0.607~2.083	0.717
Gut microbiota abundance (genus Lachnospira id.2004)	DLB	1	Wald ratio	0.132	0.033~0.538	0.005
Gut microbiota abundance (genus Ruminococcus gnavus group id.14376)	DLB	11	MR Egger	0.44	0.144~1.343	0.183
			Weighted median	0.663	0.47~0.935	0.019
			Inverse variance weighted	0.678	0.523~0.878	0.003
			Simple mode	0.646	0.379~1.103	0.14
			Weighted mode	0.651	0.375~1.131	0.159
Gut microbiota abundance (genus Victivallis id.2256)	DLB	10	MR Egger	0.862	0.203~3.663	0.846
			Weighted median	0.839	0.65~1.082	0.177
			Inverse variance weighted	0.813	0.665~0.993	0.042
			Simple mode	0.838	0.561~1.252	0.41
			Weighted mode	0.84	0.575~1.227	0.39
Gut microbiota abundance (order Bacillales id.1674)	DLB	9	MR Egger	1.249	0.481~3.243	0.662
			Weighted median	1.343	1.015~1.777	0.039
			Inverse variance weighted	1.378	1.116~1.703	0.003
			Simple mode	1.385	0.893~2.148	0.183
			Weighted mode	1.378	0.871~2.181	0.208
Gut microbiota abundance (phylum Cyanobacteria id.1500)	DLB	5	MR Egger	0.949	0.295~3.049	0.935
			Weighted median	0.659	0.407~1.066	0.089
			Inverse variance weighted	0.619	0.42~0.913	0.016
			Simple mode	0.682	0.363~1.278	0.298
			Weighted mode	0.691	0.369~1.294	0.312

## Sheet: VD
Supplementary Table S4. The causal effects of gut microbiota on VD
Exposure	Outcome	nsnp	Methods	OR	95%CI	P
Gut microbiota abundance (genus Eubacterium nodatum group id.11297)	VD	11	MR Egger	1.104	0.515~2.369	0.805
			Weighted median	1.166	0.921~1.476	0.202
			Inverse variance weighted	1.197	1.011~1.419	0.037
			Simple mode	1.447	0.98~2.138	0.093
			Weighted mode	1.033	0.701~1.523	0.871
Gut microbiota abundance (genus Prevotella9 id.11183)	VD	15	MR Egger	0.815	0.419~1.584	0.557
			Weighted median	0.813	0.589~1.123	0.21
			Inverse variance weighted	0.772	0.615~0.97	0.026
			Simple mode	0.814	0.492~1.345	0.435
			Weighted mode	0.806	0.514~1.262	0.362
Gut microbiota abundance (genus Ruminococcus gauvreauii group id.11342)	VD	11	MR Egger	2.556	0.683~9.559	0.197
			Weighted median	1.311	0.843~2.037	0.229
			Inverse variance weighted	1.534	1.112~2.117	0.009
			Simple mode	1.189	0.594~2.379	0.635
			Weighted mode	1.208	0.588~2.48	0.618
Gut microbiota abundance (genus Slackia id.825)	VD	6	MR Egger	5.172	0.655~40.84	0.194
			Weighted median	1.542	1.016~2.339	0.042
			Inverse variance weighted	1.533	1.114~2.109	0.009
			Simple mode	1.637	0.893~3.001	0.172
			Weighted mode	1.624	0.886~2.975	0.178
Gut microbiota abundance (genus Veillonella id.2198)	VD	5	MR Egger	6.52	0~92396.683	0.726
			Weighted median	1.666	1.01~2.748	0.045
			Inverse variance weighted	1.636	1.083~2.472	0.019
			Simple mode	1.694	0.84~3.416	0.215
			Weighted mode	1.689	0.825~3.458	0.225
Gut microbiota abundance (phylum Lentisphaerae id.2238)	VD	9	MR Egger	0.621	0.245~1.575	0.349
			Weighted median	0.82	0.597~1.126	0.219
			Inverse variance weighted	0.755	0.6~0.951	0.017
			Simple mode	0.907	0.573~1.435	0.688
			Weighted mode	0.899	0.569~1.421	0.661

## Sheet: PDD
Supplementary Table S4. The causal effects of gut microbiota on PDD
Exposure	Outcome	nsnp	Methods	OR	95%CI	P
Gut microbiota abundance (class Erysipelotrichia id.2147)	PDD	13	MR Egger	0.086	0.003~2.235	0.168
			Weighted median	0.595	0.221~1.603	0.305
			Inverse variance weighted	0.456	0.214~0.97	0.041
			Simple mode	0.912	0.171~4.878	0.916
			Weighted mode	0.912	0.166~5.018	0.918
Gut microbiota abundance (class Lentisphaeria id.2250)	PDD	8	MR Egger	0.41	0.042~4.03	0.474
			Weighted median	0.495	0.247~0.99	0.047
			Inverse variance weighted	0.463	0.255~0.84	0.011
			Simple mode	0.495	0.187~1.311	0.2
			Weighted mode	0.485	0.171~1.378	0.217
Gut microbiota abundance (family Erysipelotrichaceae id.2149)	PDD	13	MR Egger	0.086	0.003~2.235	0.168
			Weighted median	0.595	0.212~1.671	0.324
			Inverse variance weighted	0.456	0.214~0.97	0.041
			Simple mode	0.912	0.169~4.922	0.917
			Weighted mode	0.912	0.156~5.344	0.921
Gut microbiota abundance (genus Lachnoclostridium id.11308)	PDD	13	MR Egger	0.259	0.022~3.01	0.304
			Weighted median	0.457	0.171~1.217	0.117
			Inverse variance weighted	0.44	0.216~0.897	0.024
			Simple mode	0.406	0.079~2.07	0.299
			Weighted mode	0.371	0.081~1.707	0.227
Gut microbiota abundance (genus Romboutsia id.11347)	PDD	13	MR Egger	2.321	0.353~15.253	0.4
			Weighted median	2.078	0.903~4.782	0.085
			Inverse variance weighted	2.475	1.304~4.695	0.006
			Simple mode	1.826	0.402~8.301	0.451
			Weighted mode	1.528	0.339~6.894	0.591
Gut microbiota abundance (genus Roseburia id.2012)	PDD	13	MR Egger	1.225	0.14~10.702	0.858
			Weighted median	1.847	0.701~4.864	0.214
			Inverse variance weighted	2.198	1.067~4.527	0.033
			Simple mode	1.724	0.386~7.707	0.49
			Weighted mode	1.799	0.436~7.421	0.432
Gut microbiota abundance (order Erysipelotrichales id.2148)	PDD	13	MR Egger	0.086	0.003~2.235	0.168
			Weighted median	0.595	0.202~1.756	0.347
			Inverse variance weighted	0.456	0.214~0.97	0.041
			Simple mode	0.912	0.17~4.894	0.917
			Weighted mode	0.912	0.175~4.75	0.915
Gut microbiota abundance (order Victivallales id.2254)	PDD	8	MR Egger	0.41	0.042~4.03	0.474
			Weighted median	0.495	0.252~0.972	0.041
			Inverse variance weighted	0.463	0.255~0.84	0.011
			Simple mode	0.495	0.179~1.365	0.216
			Weighted mode	0.485	0.182~1.29	0.19
Gut microbiota abundance (phylum Lentisphaerae id.2238)	PDD	9	MR Egger	0.427	0.051~3.595	0.459
			Weighted median	0.549	0.294~1.027	0.061
			Inverse variance weighted	0.474	0.281~0.8	0.005
			Simple mode	0.538	0.196~1.48	0.264
			Weighted mode	0.529	0.209~1.34	0.216
