# Supplementary material for: Gut microbiota, circulating cytokines and dementia: a Mendelian randomization study
Source: J Neuroinflammation. 2024 Jan 4;21:2. doi: 10.1186/s12974-023-02999-0 (PMC10765696; doi:10.1186/s12974-023-02999-0)
Supplement: Supplementary file 6 — Additional file 6: Table S5. The characteristics of SNPs analyzing the causal effects of gut microbiota on dementia. [file 12974_2023_2999_MOESM6_ESM.xlsx]

## Sheet: AD
Supplementary Table S5. The characteristics of 61 SNPs analyzing the causal effects of the 6 gut microbiota on AD
Abbreviation: single-nucleotide polymorphism (SNP); effect allele (EA), other allele (OA), chromosome (chr), effect sizes (β), effect allele frequency (EAF), standard error (SE).
Exposure	Outcome	SNPs	EA	OA	chr	β.exposure	EAF.exposure	SE.exposure	pval.exposure	R2	F
Gut microbiota abundance (family Defluviitaleaceae id.1924)	AD	rs112893842	T	C	9	0.110761	0.09742	0.0232545	2.75e-06	0.00158326	22.6829
		rs1582238	C	T	1	-0.0801923	0.6282	0.0167061	1.69e-06	0.00160804	23.0385
		rs17051335	C	T	4	-0.134314	0.07952	0.0292201	4.58e-06	0.00147476	21.1261
		rs1908593	T	C	18	0.070223	0.5378	0.0156601	7.86e-06	0.00140359	20.1052
		rs4344384	T	G	10	-0.0708803	0.5258	0.0156121	5.86e-06	0.00143875	20.6095
		rs4677103	A	G	3	0.0977203	0.171	0.0197033	9.42e-07	0.00171643	24.5941
		rs540220	C	T	9	0.123954	0.9404	0.0289814	9.48e-06	0.00127705	18.2903
		rs55658617	T	C	21	0.177314	0.06958	0.0361844	1.41e-06	0.0016757	24.0095
		rs72731813	C	T	4	-0.149751	0.08151	0.0293415	2.76e-07	0.00181747	26.0444
		rs9608282	T	G	22	0.139014	0.06561	0.0299429	4.61e-06	0.00150438	21.5511
		rs9725395	A	G	1	-0.138357	0.08748	0.0295185	3.41e-06	0.00153331	21.9661
Gut microbiota abundance (genus Allisonella id.2174)	AD	rs1901739	G	T	5	-0.115769	0.505	0.0248626	3.59e-06	0.00151327	21.6786
		rs35110698	T	C	12	-0.146322	0.1491	0.0320852	5.72e-06	0.00145165	20.7945
		rs35778461	C	T	9	0.146679	0.1918	0.0297186	1.21e-06	0.00169989	24.3567
		rs594561	T	C	11	-0.112231	0.5586	0.0251681	9.41e-06	0.00138804	19.8822
		rs602075	G	A	9	-0.168974	0.7694	0.0296976	3.57e-08	0.00225786	32.3695
		rs6742198	A	G	2	-0.149152	0.8042	0.0316484	3.35e-06	0.00155011	22.2072
		rs76904847	G	A	7	0.148523	0.1899	0.0334857	6.09e-06	0.00137326	19.6702
		rs7898615	T	G	10	0.167966	0.1153	0.0373586	8.87e-06	0.00141101	20.2116
Gut microbiota abundance (genus Anaerotruncus id.2054)	AD	rs10150232	A	G	14	0.0567088	0.2535	0.0124877	6.68e-06	0.00143944	20.6194
		rs11018566	A	G	11	-0.156465	0.05169	0.0366032	6.14e-06	0.00127563	18.2699
		rs115414803	A	C	4	-0.144356	0.05865	0.0317524	6.83e-06	0.00144268	20.666
		rs1272208	T	G	9	0.0611743	0.7197	0.0129831	4.28e-06	0.00154949	22.1983
		rs1431492	C	T	3	-0.0654996	0.1829	0.0146188	7.36e-06	0.00140129	20.0721
		rs17734739	T	C	2	0.0660052	0.1899	0.014908	7.43e-06	0.00136837	19.6
		rs34449434	A	C	12	-0.0497004	0.4563	0.0113402	9.85e-06	0.00134084	19.2051
		rs4669806	G	T	2	0.0576389	0.2495	0.0122994	2.42e-06	0.00153278	21.9585
		rs6494922	A	G	15	0.0903106	0.07256	0.0202257	6.62e-06	0.00139171	19.9347
		rs6563550	T	C	13	0.0877135	0.07853	0.0176745	2.35e-07	0.00171859	24.6251
		rs7155595	C	A	14	0.0539336	0.3091	0.0118903	7.55e-06	0.00143612	20.5718
		rs8005030	C	T	14	0.0554447	0.3022	0.0117854	2.28e-06	0.00154469	22.1295
		rs9347879	T	C	6	0.050618	0.4602	0.011049	4.22e-06	0.0014649	20.9847
Gut microbiota abundance (genus Lachnospiraceae FCS020 group id.11314)	AD	rs10093861	G	A	8	-0.0568869	0.498	0.0121152	3.06e-06	0.00153878	22.0446
		rs1254846	A	G	10	-0.105963	0.9085	0.0232501	5.6e-06	0.00144981	20.7682
		rs1363769	C	T	19	0.200628	0.9672	0.0449372	1.58e-06	0.00139139	19.9301
		rs2322265	C	T	4	-0.0666305	0.2555	0.0141577	5.21e-06	0.00154586	22.1462
		rs2862811	C	T	3	-0.0564927	0.5457	0.0121736	3.92e-06	0.00150306	21.5321
		rs35035870	T	C	11	-0.190615	0.03579	0.0414403	2.62e-06	0.00147675	21.1547
		rs3999074	G	T	10	-0.0550587	0.4781	0.0121847	6.55e-06	0.00142523	20.4156
		rs4452603	T	G	6	0.0604208	0.2863	0.0135965	8.98e-06	0.00137848	19.745
		rs7249113	G	A	19	0.0679483	0.2813	0.0133496	3.72e-07	0.00180766	25.9036
		rs72793667	A	G	2	-0.116881	0.0835	0.0246589	1.63e-06	0.00156798	22.4636
		rs9308097	G	A	4	-0.055381	0.5477	0.0123659	7.47e-06	0.00140005	20.0544
		rs9788306	C	T	13	-0.062804	0.2843	0.0130744	1.39e-06	0.00161032	23.0712
Gut microbiota abundance (genus Sellimonas id.14369)	AD	rs113379006	T	C	3	-0.162759	0.168	0.0357025	7.21e-06	0.00145059	20.7794
		rs13417181	T	C	2	0.166509	0.2157	0.0337521	7.62e-07	0.00169831	24.334
		rs2016057	C	A	15	0.125878	0.6093	0.0256153	1.03e-06	0.00168519	24.1457
		rs2187447	A	C	11	0.243457	0.06064	0.0527695	3.98e-06	0.00148564	21.2823
		rs2371572	A	C	2	0.127349	0.5487	0.0250862	4.46e-07	0.00179813	25.7668
		rs41816	A	G	7	0.132201	0.2515	0.0291087	8.39e-06	0.00143973	20.6235
		rs4600608	G	A	2	0.137152	0.7614	0.0301702	4.95e-06	0.00144246	20.6627
		rs553697	C	T	6	0.153767	0.838	0.0339099	6.13e-06	0.00143526	20.5595
		rs56203279	T	C	7	-0.124045	0.33	0.0269115	3.72e-06	0.00148293	21.2433
Gut microbiota abundance (order Bacillales id.1674)	AD	rs10233278	T	C	7	-0.116319	0.4125	0.0248527	3.51e-06	0.00152887	21.9025
		rs10410917	C	T	19	-0.11471	0.4036	0.0250025	5.57e-06	0.00146919	21.0463
		rs11034576	A	G	11	0.205765	0.07952	0.0453311	8.86e-06	0.00143816	20.6011
		rs11207728	A	G	1	0.14455	0.7972	0.0316912	5.73e-06	0.00145214	20.8017
		rs11844714	A	G	14	-0.143245	0.163	0.0320272	5.06e-06	0.00139636	20.0014
		rs1287018	G	A	20	0.141125	0.16	0.0319309	9.87e-06	0.00136356	19.531
		rs4617108	G	A	7	-0.248861	0.9394	0.0525929	1.98e-06	0.00156265	22.3871
		rs74420793	A	G	4	-0.164413	0.162	0.0353763	3.07e-06	0.00150756	21.5967

## Sheet: FTD
Supplementary Table S5. The characteristics of 87 SNPs analyzing the causal effects of the 8 gut microbiota on FTD
Exposure	Outcome	SNPs	EA	OA	chr	beta.exposure	eaf.exposure	se.exposure	pval.exposure	R2	F
Gut microbiota abundance (class Melainabacteria id.1589)	FTD	rs10148250	A	G	14	-0.0861928	0.5437	0.0193381	8.67e-06	0.00138674	19.8634
		rs10738747	A	G	9	-0.0814624	0.504	0.0184409	9.96e-06	0.0013622	19.5114
		rs11150282	T	C	16	0.0989487	0.3211	0.0196972	6.03e-07	0.00176087	25.2319
		rs113884518	T	C	9	-0.205352	0.04871	0.0454982	8.06e-06	0.00142191	20.368
		rs28678345	T	C	17	0.214848	0.04672	0.0470878	6.69e-06	0.0014531	20.8154
		rs367480	A	G	11	0.083758	0.5726	0.0185796	8.2e-06	0.00141855	20.3198
		rs4129395	G	A	9	0.0896187	0.4264	0.0185106	1.48e-06	0.00163579	23.4367
		rs789069	A	C	18	-0.103539	0.172	0.0234287	6.85e-06	0.00136333	19.5277
		rs79790072	T	C	15	0.226722	0.05666	0.0487841	3.29e-06	0.0015075	21.5958
		rs9864379	T	C	3	-0.159735	0.1133	0.0292553	5.36e-08	0.00207955	29.8078
Gut microbiota abundance (family Rhodospirillaceae id.2717)	FTD	rs1035406	G	A	5	-0.11354	0.0994	0.0250863	5.84e-06	0.00142983	20.4816
		rs11591293	G	T	10	0.0743184	0.4195	0.0158724	2.67e-06	0.00153012	21.9203
		rs13336560	C	T	16	-0.0701719	0.4563	0.0158061	9.17e-06	0.00137582	19.7068
		rs1549633	A	C	5	0.0999312	0.1561	0.0218634	4.7e-06	0.00145819	20.8884
		rs1923415	A	G	6	-0.0999238	0.1372	0.0227326	9.64e-06	0.00134876	19.3187
		rs3754624	C	T	2	0.0971389	0.162	0.0200064	1.71e-06	0.00164519	23.5715
		rs4278423	T	C	10	0.107529	0.1064	0.0235725	3.12e-06	0.00145241	20.8056
		rs61933850	G	A	12	0.164808	0.09046	0.0360647	7.23e-06	0.00145761	20.88
		rs6679026	T	C	1	0.111984	0.1074	0.0251088	9.95e-06	0.00138848	19.8884
		rs7001029	C	T	8	0.117366	0.09344	0.0261324	5.35e-06	0.00140798	20.1681
		rs72714493	A	G	1	0.0816858	0.2157	0.0180791	7.35e-06	0.00142496	20.4117
		rs74354280	C	T	4	-0.0911896	0.1531	0.0204907	6.67e-06	0.00138248	19.8023
		rs76784716	A	G	2	0.136049	0.07157	0.0285767	1.49e-06	0.00158183	22.6624
		rs9813022	A	G	3	-0.0842444	0.3022	0.0163583	2.53e-07	0.00185047	26.5183
Gut microbiota abundance (genus Desulfovibrio id.3173)	FTD	rs12031543	T	C	1	-0.127185	0.07555	0.0281887	6.55e-06	0.00142097	20.3545
		rs13066142	G	A	3	0.119141	0.09344	0.0250891	3.79e-06	0.0015738	22.5471
		rs16863365	A	G	2	0.109402	0.1173	0.0226964	1.79e-06	0.00162149	23.2314
		rs2032031	G	A	10	0.0654931	0.5268	0.0148681	9.14e-06	0.00135448	19.4008
		rs2590913	A	G	13	-0.154496	0.9274	0.0339396	6.65e-06	0.00144635	20.7186
		rs2853179	T	C	8	-0.0811971	0.7515	0.0174234	2.42e-06	0.00151579	21.7147
		rs4797774	A	G	18	-0.212582	0.9314	0.0470044	5.64e-06	0.0014277	20.451
		rs6580353	T	C	5	0.0770979	0.2604	0.0169735	4.94e-06	0.00144012	20.6292
		rs72647089	T	G	8	-0.106594	0.1064	0.0239337	8.3e-06	0.0013846	19.8328
Gut microbiota abundance (genus Eubacterium fissicatena group id.14373)	FTD	rs10147907	T	G	14	0.172263	0.06859	0.039601	8.27237e-06	0.00132093	18.9196
		rs11818408	G	A	10	0.10585	0.4771	0.0237114	8.20012e-06	0.00139106	19.9254
		rs11876297	T	C	18	0.131469	0.2157	0.0281712	2.66557e-06	0.00152005	21.7759
		rs151257695	A	G	7	0.20951	0.08052	0.0454847	3.09678e-06	0.00148087	21.2138
		rs1768152	C	T	3	-0.139489	0.8628	0.0316186	8.70062e-06	0.00135858	19.4596
		rs2733072	G	A	8	0.109644	0.4652	0.0228306	1.49091e-06	0.0016096	23.0608
		rs3771393	T	C	2	-0.130842	0.7157	0.0266671	7.37904e-07	0.00167994	24.0703
		rs6934739	A	G	6	0.111463	0.2952	0.0252788	9.75326e-06	0.00135719	19.4396
		rs7104872	G	A	11	0.138612	0.1779	0.0291906	2.73149e-06	0.00157367	22.5452
Gut microbiota abundance (genus Phascolarctobacterium id.2168)	FTD	rs12618201	A	G	2	0.0641657	0.3469	0.0138202	3.38e-06	0.00150454	21.5534
		rs1264476	G	T	8	-0.0767335	0.8002	0.0166041	4.3e-06	0.00149064	21.354
		rs56069061	G	A	3	-0.111306	0.1014	0.0230694	1.87e-06	0.00162458	23.2758
		rs56157888	A	C	4	0.0954864	0.17	0.0193976	1.09e-06	0.00169096	24.2285
		rs74540770	G	A	3	-0.121014	0.06461	0.0258621	3.6e-06	0.00152813	21.8919
		rs75882962	T	C	12	0.0968661	0.167	0.0190575	3.19e-07	0.00180264	25.8316
		rs7982713	G	A	13	0.0726921	0.2286	0.0163201	9.72e-06	0.00138487	19.8366
Gut microbiota abundance (unknown genus id.2041)	FTD	rs1032598	G	A	1	-0.0886426	0.2346	0.0189039	4.07587e-06	0.00153461	21.9847
		rs11941716	A	G	4	0.101243	0.161	0.0224414	9.0663e-06	0.00142067	20.3502
		rs16843660	A	G	2	0.234697	0.04573	0.04907	1.75344e-06	0.00159651	22.873
		rs1962916	G	A	8	-0.0737876	0.6064	0.0162232	6.13847e-06	0.00144394	20.6839
		rs2336448	T	C	12	0.0773742	0.3787	0.0160883	1.42899e-06	0.00161418	23.1266
		rs249459	A	G	5	0.0737341	0.3618	0.0165018	8.12307e-06	0.00139364	19.9624
		rs2651663	A	G	12	-0.0762556	0.3459	0.0168635	5.64144e-06	0.00142728	20.445
		rs35703006	G	T	8	0.0926669	0.2157	0.0190779	9.00762e-07	0.00164647	23.59
		rs553072	G	A	6	0.109193	0.1352	0.0230198	3.69097e-06	0.00157031	22.4971
		rs6514318	T	C	20	0.128198	0.08449	0.0281765	5.37675e-06	0.00144491	20.698
		rs7187855	A	C	16	0.199941	0.0497	0.0418308	2.20602e-06	0.00159441	22.8429
		rs921383	G	A	11	0.0723153	0.5507	0.0159706	7.72894e-06	0.00143113	20.5002
Gut microbiota abundance (unknown genus id.826)	FTD	rs10060821	T	C	5	0.0624208	0.2773	0.0140818	9e-06	0.0013716	19.6463
		rs10782329	C	T	6	0.0602791	0.2913	0.0137552	7.9e-06	0.0013406	19.2017
		rs11257188	A	C	10	-0.109509	0.1004	0.0225832	1.85e-06	0.00164096	23.5108
		rs116151565	A	G	8	0.111567	0.09443	0.024565	6.2e-06	0.00143977	20.6242
		rs13147561	A	G	4	-0.0993127	0.09742	0.0227994	9.57e-06	0.00132455	18.9715
		rs142372196	A	G	13	-0.0736201	0.1561	0.0160907	5.44e-06	0.00146113	20.9306
		rs55922055	T	C	2	-0.239699	0.03976	0.0476043	2.28e-07	0.0017691	25.3501
		rs599752	T	C	19	0.0630207	0.7485	0.0137964	4.06e-06	0.00145641	20.8629
		rs6431586	A	G	2	-0.0954152	0.1203	0.0205715	2.72e-06	0.00150152	21.5101
		rs72846345	T	C	2	0.0877661	0.1282	0.0190903	2.58e-06	0.00147526	21.1333
		rs740358	G	T	7	-0.130157	0.07455	0.0264763	9.18e-07	0.00168643	24.1635
		rs9571849	T	C	13	0.137141	0.06561	0.0317376	8.12e-06	0.00130347	18.6692
		rs999857	G	A	4	0.0763115	0.1928	0.0165827	5.24e-06	0.00147812	21.1743
Gut microbiota abundance (order Rhodospirillales id.2667)	FTD	rs1035406	G	A	5	-0.114725	0.0994	0.0247994	4.07e-06	0.00149371	21.398
		rs11591293	G	T	10	0.0722755	0.4195	0.0158186	4.69e-06	0.00145712	20.873
		rs11630875	T	C	15	0.0945198	0.1819	0.0202139	3.7e-06	0.00152603	21.8617
		rs13336560	C	T	16	-0.0695313	0.4563	0.0157065	9.75e-06	0.00136801	19.5948
		rs1549633	A	C	5	0.0996735	0.1561	0.0216667	3.88e-06	0.00147711	21.1599
		rs3730086	A	G	5	0.0800354	0.2386	0.0178737	7.98e-06	0.00139962	20.0482
		rs3754624	C	T	2	0.094128	0.162	0.0198389	2.68e-06	0.00157109	22.5083
		rs4278423	T	C	10	0.105215	0.1064	0.0233778	3.98e-06	0.00141389	20.2529
		rs61933850	G	A	12	0.164663	0.09046	0.0360285	7e-06	0.00145797	20.8852
		rs7001029	C	T	8	0.120726	0.09344	0.0260989	2.83e-06	0.00149345	21.3942
		rs76784716	A	G	2	0.136039	0.07157	0.0284399	1.31e-06	0.00159683	22.8776
		rs77304857	C	A	4	-0.0997433	0.1123	0.0222165	6.02e-06	0.00140698	20.1537
		rs9813022	A	G	3	-0.0830794	0.3022	0.0162642	3.07e-07	0.00182059	26.0892

## Sheet: DLB
Supplementary Table S5. The characteristics of 69 SNPs analyzing the causal effects of the 9 gut microbiota on DLB
Exposure	Outcome	SNPs	EA	OA	chr	beta.exposure	eaf.exposure	se.exposure	pval.exposure	R2	F
Gut microbiota abundance (class Alphaproteobacteria id.2379)	DLB	rs140912403	C	T	9	-0.160677	0.06461	0.0317708	6.2e-07	0.00178467	25.5735
		rs34569731	G	A	2	-0.0705145	0.665	0.0157564	7.38e-06	0.00139803	20.0254
		rs55876211	C	T	3	-0.080811	0.172	0.0184159	7.54e-06	0.00134417	19.2528
		rs62285697	C	T	3	0.0805256	0.1998	0.0180912	9.76e-06	0.00138297	19.8095
		rs76784716	A	G	2	0.133271	0.07157	0.0267738	5.09e-07	0.00172895	24.7737
		rs7960664	A	G	12	-0.0969489	0.8489	0.0215149	8.84e-06	0.00141734	20.3024
		rs9813022	A	G	3	-0.0751277	0.3022	0.0153867	1.05e-06	0.00166367	23.8368
Gut microbiota abundance (genus Bifidobacterium id.436)	DLB	rs12022129	A	G	1	-0.0619356	0.7793	0.0138937	8e-06	0.00138715	19.8694
		rs2491158	A	G	10	-0.0712624	0.8181	0.015983	8.05e-06	0.00138766	19.8767
		rs2686790	C	T	7	-0.070741	0.8847	0.0157926	7.5e-06	0.00140058	20.062
		rs4957061	T	C	5	0.0534239	0.4652	0.0117431	5.78e-06	0.00144464	20.694
		rs540489	T	G	17	-0.0637641	0.2336	0.0138746	5.19e-06	0.00147419	21.1179
		rs5746486	T	C	22	-0.0536216	0.3539	0.0120801	9e-06	0.00137538	19.7005
		rs62181700	G	A	2	-0.0624643	0.2813	0.0131205	2.17e-06	0.00158182	22.6622
		rs7322849	T	C	13	0.112428	0.09642	0.0201813	1.08e-08	0.00216467	31.0306
		rs857444	C	T	6	0.0558234	0.3608	0.0121219	3.57e-06	0.00148023	21.2046
Gut microbiota abundance (genus Flavonifractor id.2059)	DLB	rs114873521	C	T	5	-0.130067	0.07654	0.0294087	7.13e-06	0.00136543	19.5579
		rs11811696	T	C	1	-0.116063	0.1103	0.0241012	2.07e-06	0.00161841	23.1873
		rs12030302	G	A	1	0.0692276	0.5089	0.0137467	5.61e-07	0.0017696	25.3572
		rs34066017	A	G	11	0.0764294	0.2455	0.0159789	1.52e-06	0.00159667	22.8753
		rs806808	C	T	10	-0.0667272	0.5239	0.0136557	1.18e-06	0.00166623	23.8736
Gut microbiota abundance (genus Lachnospiraceae UCG001 id.11321)	DLB	rs12131224	C	T	1	0.117095	0.1163	0.02591	7.4e-06	0.00142562	20.4212
		rs2050911	G	A	1	0.0751466	0.3042	0.0153934	1.11e-06	0.00166306	23.8281
		rs2371284	C	T	12	0.0761893	0.7773	0.0170127	7.56e-06	0.00139996	20.0531
		rs437876	T	C	3	0.0784637	0.3728	0.0144768	7.17e-08	0.0020492	29.3719
		rs4981345	T	C	14	-0.0681973	0.3509	0.0149831	6.09e-06	0.00144605	20.7143
		rs573933	T	C	9	-0.107898	0.1024	0.0232346	3.11e-06	0.00150516	21.5623
		rs62496417	T	G	7	-0.0748504	0.2714	0.0165681	5.88e-06	0.00142464	20.4071
		rs74034332	G	A	16	0.168045	0.04573	0.0382637	3.33e-06	0.0013464	19.2849
		rs78848836	A	G	1	-0.118868	0.0835	0.0259753	3.38e-06	0.00146169	20.9386
		rs8104225	A	G	19	0.0892098	0.1491	0.0197665	8.04e-06	0.00142177	20.366
		rs9403580	C	T	6	0.107801	0.1093	0.0229777	3.47e-06	0.0015362	22.0076
		rs985416	T	C	3	-0.0970258	0.7942	0.0181807	1.46e-07	0.00198688	28.4769
Gut microbiota abundance (genus Lachnospira id.2004)	DLB	rs56791201	C	T	2	-0.051823	0.5427	0.0110697	2.9282e-06	0.00152964	21.9135
Gut microbiota abundance (genus Ruminococcus gnavus group id.14376)	DLB	rs11864644	T	C	16	-0.139804	0.07058	0.0318253	5.00876e-06	0.00134707	19.2945
		rs12136548	C	T	1	0.0901946	0.2913	0.0196476	3.09628e-06	0.0014709	21.0708
		rs12989336	G	A	2	-0.0846861	0.3052	0.0187936	7.11803e-06	0.00141733	20.3022
		rs13163520	G	A	5	-0.127377	0.1809	0.0233883	5.61009e-08	0.00206903	29.6568
		rs2909242	A	C	8	0.0909965	0.6143	0.018351	7.40952e-07	0.0017158	24.5849
		rs3124783	G	A	9	0.11599	0.8797	0.0249099	2.6652e-06	0.00151329	21.6789
		rs4388134	T	C	4	0.0904997	0.7545	0.0203544	9.11633e-06	0.00137994	19.7659
		rs62167033	T	C	2	0.185289	0.07058	0.0396295	3.49526e-06	0.00152574	21.8575
		rs78399089	T	C	3	0.144445	0.0825	0.0326618	6.62995e-06	0.00136525	19.5553
		rs934940	A	C	2	-0.105045	0.1849	0.0229588	2.73703e-06	0.00146116	20.9311
		rs9872758	T	C	3	0.0849233	0.4771	0.0176643	1.66027e-06	0.00161303	23.11
Gut microbiota abundance (genus Victivallis id.2256)	DLB	rs11899949	G	A	2	0.130568	0.2773	0.0276239	2.77e-06	0.00155922	22.3379
		rs12512543	A	C	4	-0.178036	0.1213	0.0374344	2.54e-06	0.00157859	22.6159
		rs173120	C	T	13	-0.13381	0.7545	0.0290127	7.65e-06	0.0014847	21.2687
		rs1882775	A	G	21	-0.13827	0.2237	0.031273	8.73e-06	0.0013646	19.5459
		rs2546432	C	T	5	0.110803	0.5338	0.0249655	9.93e-06	0.00137501	19.6953
		rs342302	A	G	7	-0.152754	0.159	0.0351572	8.16e-06	0.00131785	18.8754
		rs4764863	G	A	12	0.121561	0.5	0.0246058	8.22e-07	0.00170316	24.4035
		rs4895919	C	T	6	0.116918	0.5179	0.0247515	2.75e-06	0.00155727	22.31
		rs56349194	A	G	11	-0.158501	0.16	0.0315231	6.26e-07	0.00176409	25.2782
		rs911666	T	C	14	-0.118576	0.3052	0.0263146	7.65e-06	0.00141731	20.302
Gut microbiota abundance (order Bacillales id.1674)	DLB	rs10233278	T	C	7	-0.116319	0.4125	0.0248527	3.51e-06	0.00152887	21.9025
		rs10410917	C	T	19	-0.11471	0.4036	0.0250025	5.57e-06	0.00146919	21.0463
		rs11034576	A	G	11	0.205765	0.07952	0.0453311	8.86e-06	0.00143816	20.6011
		rs11207728	A	G	1	0.14455	0.7972	0.0316912	5.73e-06	0.00145214	20.8017
		rs11844714	A	G	14	-0.143245	0.163	0.0320272	5.06e-06	0.00139636	20.0014
		rs1287018	G	A	20	0.141125	0.16	0.0319309	9.87e-06	0.00136356	19.531
		rs4617108	G	A	7	-0.248861	0.9394	0.0525929	1.98e-06	0.00156265	22.3871
		rs62640857	A	G	12	0.148238	0.1839	0.0326455	4.49e-06	0.00143923	20.6163
		rs74420793	A	G	4	-0.164413	0.162	0.0353763	3.07e-06	0.00150756	21.5967
Gut microbiota abundance (phylum Cyanobacteria id.1500)	DLB	rs12555298	G	A	9	0.0974327	0.175	0.0219351	8.0863e-06	0.00137725	19.7274
		rs61972390	T	C	13	0.107346	0.168	0.0242469	9.11381e-06	0.00136819	19.5974
		rs7148504	T	G	14	-0.0800404	0.6948	0.0176621	6.62384e-06	0.00143348	20.534
		rs76531781	T	C	7	-0.231868	0.0497	0.0493393	2.87336e-06	0.00154137	22.0818
		rs9864379	T	C	3	-0.138933	0.1133	0.0268045	2.03334e-07	0.0018744	26.8618

## Sheet: VD
SupplementaryTable S5. The characteristics of 57 SNPs analyzing the causal effects of the 6 gut microbiota on VD
Exposure	Outcome	SNPs	EA	OA	chr	beta.exposure	eaf.exposure	se.exposure	pval.exposure	R2	F
Gut microbiota abundance (genus Eubacterium nodatum group id.11297)	VD	rs10263623	C	T	7	0.193496	0.1044	0.0439023	8.90697e-06	0.00135601	19.4227
		rs10458299	T	C	7	-0.187753	0.08052	0.041969	8.3672e-06	0.00139698	20.0104
		rs11006576	A	G	10	-0.110167	0.5129	0.024593	7.98656e-06	0.00140073	20.0641
		rs113893692	C	T	9	-0.185107	0.09841	0.0403573	5.75705e-06	0.0014684	21.0349
		rs34297067	A	G	14	-0.186907	0.1392	0.0341475	6.59781e-08	0.00208981	29.9552
		rs61841040	G	T	10	0.160621	0.166	0.0341609	3.56139e-06	0.00154297	22.1047
		rs6818880	G	A	4	0.110081	0.5447	0.0245964	7.82546e-06	0.00139816	20.0272
		rs77910827	C	T	9	0.201788	0.1034	0.0413568	9.05378e-07	0.00166133	23.8032
		rs7827125	C	T	8	0.1223	0.2823	0.0271331	7.17348e-06	0.00141814	20.3139
		rs7880204	T	C	1	-0.125454	0.2475	0.0275303	6.8388e-06	0.00144944	20.7628
		rs9425984	T	C	1	-0.130234	0.2386	0.0292347	7.20676e-06	0.00138526	19.8422
Gut microbiota abundance (genus Prevotella9 id.11183)	VD	rs111509883	T	C	19	0.171131	0.08449	0.0347624	1.24e-06	0.00169116	24.2313
		rs11685699	C	T	2	-0.141357	0.0825	0.0295665	2.03e-06	0.00159523	22.8546
		rs117271932	A	G	22	0.208089	0.04672	0.0440393	2.82e-06	0.0015582	22.3232
		rs12648235	T	C	4	0.0785902	0.1571	0.0177676	7.39e-06	0.00136574	19.5622
		rs1304512	G	A	5	0.0761593	0.2187	0.0165885	5.29e-06	0.00147121	21.0752
		rs2104588	C	T	10	-0.105558	0.8807	0.023773	8.13e-06	0.00137625	19.713
		rs2495052	A	G	1	0.0838978	0.1789	0.0188523	8.97e-06	0.00138246	19.8021
		rs2683313	G	A	8	0.0724576	0.6918	0.0151603	1.69e-06	0.00159419	22.8398
		rs4968431	G	T	17	0.0640113	0.3638	0.0144162	8.58e-06	0.00137624	19.7129
		rs7237249	C	T	18	-0.0823764	0.1352	0.0182126	8.93e-06	0.00142798	20.4551
		rs72815774	T	C	2	-0.176186	0.07058	0.0393068	8.78e-06	0.00140243	20.0885
		rs746764	T	C	20	-0.0915771	0.173	0.0193245	2.04e-06	0.00156732	22.4541
		rs7976209	T	C	12	-0.0870786	0.167	0.0197951	7.28e-06	0.00135083	19.3485
		rs9428102	A	G	1	-0.0778845	0.2366	0.0176068	4.62e-06	0.00136593	19.565
		rs9613013	G	A	22	0.0917591	0.1451	0.0202697	6.1e-06	0.00143042	20.49
Gut microbiota abundance (genus Ruminococcus gauvreauii group id.11342)	VD	rs10931481	A	G	2	-0.0610096	0.6889	0.0130484	3.38e-06	0.00152581	21.8585
		rs12079579	A	G	1	0.0955324	0.07256	0.0213436	5.04e-06	0.00139843	20.0311
		rs12539819	C	T	7	0.110654	0.09543	0.0240684	4.49e-06	0.0014753	21.1339
		rs1391597	C	T	12	0.0590284	0.3807	0.0124874	1.86e-06	0.00155949	22.3418
		rs2047242	A	G	10	-0.067603	0.2972	0.0133738	2.46e-07	0.00178291	25.5483
		rs2166943	C	A	8	-0.0566974	0.5616	0.0123497	5.28e-06	0.00147115	21.0743
		rs289410	A	G	15	0.0654926	0.7316	0.0139101	2.27e-06	0.00154715	22.1648
		rs431418	G	A	5	0.094737	0.8807	0.0210157	5.54e-06	0.00141846	20.3185
		rs71386687	T	G	16	0.121037	0.05964	0.02386	2.91e-07	0.00179555	25.7297
		rs73802842	C	A	4	0.0736808	0.1431	0.0169665	7.48e-06	0.00131654	18.8566
		rs9870933	G	A	3	-0.0621643	0.5915	0.0126072	8.49e-07	0.00169664	24.31
Gut microbiota abundance (genus Slackia id.825)	VD	rs10409783	G	A	19	-0.0950828	0.7167	0.0211239	7.7e-06	0.00141424	20.2579
		rs12440440	A	G	15	0.0901934	0.3091	0.0190582	2.63e-06	0.00156311	22.3937
		rs16894137	C	T	8	-0.122792	0.1431	0.0263047	2.71e-06	0.00152088	21.7878
		rs35156985	T	C	7	-0.155709	0.06362	0.0348085	8.06e-06	0.00139679	20.0077
		rs4492265	G	A	7	0.0905757	0.6899	0.0191658	2.41e-06	0.00155874	22.331
		rs8901	C	T	17	0.0934594	0.3708	0.0186813	6.07e-07	0.00174644	25.0248
Gut microbiota abundance (genus Veillonella id.2198)	VD	rs1882878	A	G	21	-0.0768966	0.3062	0.0163908	2.98e-06	0.00153613	22.0066
		rs2013594	C	T	11	0.0720698	0.6421	0.0155153	3.42e-06	0.00150596	21.5737
		rs62376424	C	T	5	-0.0762216	0.334	0.0163499	3.65e-06	0.00151687	21.7303
		rs6656807	G	A	1	-0.0703062	0.5755	0.0153954	5.5e-06	0.00145564	20.8518
		rs742016	A	G	22	-0.0688571	0.4235	0.0149769	4.66e-06	0.00147535	21.1345
Gut microbiota abundance (phylum Lentisphaerae id.2238)	VD	rs1002941	A	G	15	-0.107661	0.7207	0.0233382	4.31e-06	0.00148531	21.2775
		rs11770843	C	T	7	0.111896	0.2594	0.0234776	1.14e-06	0.00158531	22.7123
		rs17114848	G	A	15	0.148972	0.1093	0.0324162	6.77e-06	0.0014741	21.1166
		rs2031282	A	G	13	0.120412	0.17	0.0270263	5.86e-06	0.00138563	19.8475
		rs2825714	A	G	21	-0.138226	0.1571	0.0289096	1.5e-06	0.00159545	22.8578
		rs60995569	T	G	10	-0.16062	0.08946	0.0336806	9.19e-06	0.0015872	22.7394
		rs62570196	C	T	9	-0.217203	0.06859	0.0439621	9.64e-07	0.0017034	24.407
		rs72640280	A	G	1	0.220185	0.05368	0.0485947	5.19e-06	0.00143303	20.5275
		rs77599476	A	G	20	0.229981	0.06561	0.0479918	1.9e-06	0.00160264	22.9609

## Sheet: PDD
Supplementary Table S5. The characteristics of 103 SNPs analyzing the causal effects of the 9 gut microbiota on PDD
Exposure	Outcome	SNPs	EA	OA	chr	beta.exposure	eaf.exposure	se.exposure	pval.exposure	R2	F
Gut microbiota abundance (class Erysipelotrichia id.2147)	PDD	rs1074800	G	A	5	-0.0492438	0.6014	0.010887	6.14582e-06	0.00142806	20.4562
		rs10781552	C	T	10	-0.0552212	0.3121	0.0116074	2.33115e-06	0.00157956	22.6298
		rs17530232	A	G	13	0.10305	0.07654	0.0224648	2.79126e-06	0.0014687	21.0392
		rs1884466	C	T	1	-0.0475363	0.4513	0.0106939	9.52708e-06	0.00137931	19.7569
		rs2300774	A	G	3	-0.0524152	0.5924	0.0106784	8.95468e-07	0.00168133	24.0903
		rs290833	T	G	1	-0.0497374	0.3688	0.0111376	8.02897e-06	0.00139207	19.9399
		rs35161940	T	C	17	-0.0806041	0.1272	0.0167641	1.8451e-06	0.00161337	23.115
		rs4078432	T	C	14	0.0608929	0.8191	0.0133764	4.23107e-06	0.00144647	20.7202
		rs56970041	T	G	14	0.0724145	0.1113	0.0164471	5.40344e-06	0.00135321	19.3826
		rs62504403	C	T	8	0.0681159	0.2356	0.0127883	1.12264e-07	0.00197921	28.3668
		rs7234058	T	C	18	-0.0945759	0.09742	0.0194091	9.12347e-07	0.00165696	23.7405
		rs7826267	G	T	8	0.0839071	0.9254	0.0199131	9.28453e-06	0.00123955	17.7525
		rs8003149	C	T	14	0.0538798	0.2823	0.0116888	4.08479e-06	0.00148303	21.2447
Gut microbiota abundance (class Lentisphaeria id.2250)	PDD	rs1002941	A	G	15	-0.105025	0.7207	0.0233484	8.15e-06	0.00141234	20.2307
		rs11770843	C	T	7	0.109431	0.2594	0.0234879	1.91e-06	0.00151501	21.7036
		rs17114848	G	A	15	0.152377	0.1093	0.0324332	4.06e-06	0.00154053	22.0698
		rs2031282	A	G	13	0.122368	0.17	0.0270329	4.38e-06	0.00143025	20.4875
		rs2825714	A	G	21	-0.13741	0.1571	0.0289246	1.72e-06	0.00157507	22.5653
		rs62570196	C	T	9	-0.21635	0.06859	0.0439866	1.08e-06	0.00168819	24.1887
		rs72640280	A	G	1	0.220207	0.05368	0.0486196	5.18e-06	0.00143185	20.5106
		rs77599476	A	G	20	0.230292	0.06561	0.0480168	1.86e-06	0.0016053	22.9991
Gut microbiota abundance (family Erysipelotrichaceae id.2149)	PDD	rs1074800	G	A	5	-0.0492438	0.6014	0.010887	6.14582e-06	0.00142806	20.4562
		rs10781552	C	T	10	-0.0552212	0.3121	0.0116074	2.33115e-06	0.00157956	22.6298
		rs17530232	A	G	13	0.10305	0.07654	0.0224648	2.79126e-06	0.0014687	21.0392
		rs1884466	C	T	1	-0.0475363	0.4513	0.0106939	9.52708e-06	0.00137931	19.7569
		rs2300774	A	G	3	-0.0524152	0.5924	0.0106784	8.95468e-07	0.00168133	24.0903
		rs290833	T	G	1	-0.0497374	0.3688	0.0111376	8.02897e-06	0.00139207	19.9399
		rs35161940	T	C	17	-0.0806041	0.1272	0.0167641	1.8451e-06	0.00161337	23.115
		rs4078432	T	C	14	0.0608929	0.8191	0.0133764	4.23107e-06	0.00144647	20.7202
		rs56970041	T	G	14	0.0724145	0.1113	0.0164471	5.40344e-06	0.00135321	19.3826
		rs62504403	C	T	8	0.0681159	0.2356	0.0127883	1.12264e-07	0.00197921	28.3668
		rs7234058	T	C	18	-0.0945759	0.09742	0.0194091	9.12347e-07	0.00165696	23.7405
		rs7826267	G	T	8	0.0839071	0.9254	0.0199131	9.28453e-06	0.00123955	17.7525
		rs8003149	C	T	14	0.0538798	0.2823	0.0116888	4.08479e-06	0.00148303	21.2447
Gut microbiota abundance (genus Lachnoclostridium id.11308)	PDD	rs1031599	T	G	3	0.078627	0.9155	0.0175644	6.31e-06	0.00139878	20.0362
		rs12566975	T	C	1	-0.0468097	0.493	0.0105787	9.57e-06	0.00136677	19.577
		rs1528479	A	G	2	0.0497799	0.6302	0.0111919	9.64e-06	0.00138096	19.7806
		rs1997204	C	T	12	0.108075	0.9473	0.0242022	5.97e-06	0.00139193	19.9379
		rs2385421	A	G	18	0.0746186	0.1044	0.0180734	7.14e-06	0.00119009	17.0433
		rs3821998	C	A	4	-0.0864066	0.08847	0.0192519	6.72e-06	0.0014061	20.1412
		rs4738679	A	G	8	0.0520267	0.6352	0.011404	4.42e-06	0.00145274	20.8103
		rs6112314	A	C	20	-0.0561715	0.3966	0.0108174	2.43e-07	0.00188127	26.9604
		rs615997	T	C	3	0.0511752	0.499	0.0106491	2.03e-06	0.00161166	23.0905
		rs62285313	A	G	3	0.0864203	0.08549	0.0181565	1.58e-06	0.00158111	22.652
		rs72829893	G	T	17	0.117472	0.06561	0.0268103	5.58e-06	0.00134018	19.1957
		rs78068103	A	G	17	0.0886199	0.09145	0.0194248	3.67e-06	0.00145278	20.8108
		rs789029	C	T	18	-0.0641288	0.1889	0.0137974	3.75e-06	0.00150778	21.5999
Gut microbiota abundance (genus Romboutsia id.11347)	PDD	rs10279978	A	G	7	-0.0622202	0.3479	0.0127675	1.17e-06	0.00165734	23.746
		rs11221428	T	C	11	-0.0726779	0.1551	0.0158263	6.49e-06	0.00147193	21.0856
		rs16843578	C	T	1	-0.0875276	0.0825	0.0196779	5.08e-06	0.00138106	19.7821
		rs28603357	T	C	7	-0.214911	0.06362	0.0474739	8.52e-06	0.00143043	20.4902
		rs34302036	G	A	7	-0.0550261	0.5855	0.0120835	5.88e-06	0.00144745	20.7344
		rs61841503	G	A	10	0.092888	0.1372	0.0171454	4e-08	0.00204746	29.347
		rs62504452	A	G	7	-0.0710048	0.166	0.0156654	4.66e-06	0.00143401	20.5415
		rs7109293	A	G	11	0.0919112	0.09245	0.0205738	6.98e-06	0.00139311	19.9548
		rs75200530	T	G	8	-0.190644	0.04672	0.0421065	5.07e-06	0.0014309	20.4969
		rs75987356	G	A	2	-0.129578	0.06859	0.0280454	6.71e-06	0.00148996	21.3441
		rs77702691	A	G	13	-0.094406	0.1024	0.0208544	7.37e-06	0.00143042	20.4901
		rs9389266	T	G	6	0.0722815	0.169	0.0162353	9.38e-06	0.00138361	19.8186
		rs9567264	C	T	13	0.0580018	0.3201	0.0127495	5.76e-06	0.00144461	20.6936
Gut microbiota abundance (genus Roseburia id.2012)	PDD	rs12740451	T	C	1	0.0697527	0.1252	0.0153607	7.34e-06	0.00143932	20.6177
		rs16910295	T	C	11	-0.0980434	0.06064	0.020957	2.91e-06	0.00152755	21.8836
		rs2160994	C	T	12	-0.0550687	0.6203	0.0112481	9.7e-07	0.00167265	23.9657
		rs2943022	T	C	5	0.0493786	0.4602	0.0106763	4.11e-06	0.00149303	21.3883
		rs302266	T	C	1	-0.0777312	0.1203	0.0172985	8.13e-06	0.00140943	20.1889
		rs329182	T	C	5	0.0690327	0.1571	0.0152884	5.9e-06	0.00142314	20.3857
		rs55858165	A	C	15	0.179284	0.07753	0.0404954	9.99e-06	0.00136823	19.598
		rs57466170	C	T	15	0.0741405	0.08648	0.0171601	8.3e-06	0.00130313	18.6643
		rs6445851	A	G	3	0.0497336	0.5994	0.0108158	3.53e-06	0.00147578	21.1408
		rs6930661	C	T	6	-0.0961587	0.07555	0.0204975	2.48e-06	0.00153599	22.0047
		rs75326254	C	T	6	-0.104628	0.06362	0.0230897	7.5e-06	0.00143324	20.5305
		rs78753150	A	C	5	0.0968739	0.05865	0.0214067	9.98e-06	0.00142947	20.4764
		rs9300744	C	T	13	-0.0588452	0.2386	0.0126228	4.75e-06	0.00151682	21.7295
Gut microbiota abundance (order Erysipelotrichales id.2148)	PDD	rs1074800	G	A	5	-0.0492438	0.6014	0.010887	6.14582e-06	0.00142806	20.4562
		rs10781552	C	T	10	-0.0552212	0.3121	0.0116074	2.33115e-06	0.00157956	22.6298
		rs17530232	A	G	13	0.10305	0.07654	0.0224648	2.79126e-06	0.0014687	21.0392
		rs1884466	C	T	1	-0.0475363	0.4513	0.0106939	9.52708e-06	0.00137931	19.7569
		rs2300774	A	G	3	-0.0524152	0.5924	0.0106784	8.95468e-07	0.00168133	24.0903
		rs290833	T	G	1	-0.0497374	0.3688	0.0111376	8.02897e-06	0.00139207	19.9399
		rs35161940	T	C	17	-0.0806041	0.1272	0.0167641	1.8451e-06	0.00161337	23.115
		rs4078432	T	C	14	0.0608929	0.8191	0.0133764	4.23107e-06	0.00144647	20.7202
		rs56970041	T	G	14	0.0724145	0.1113	0.0164471	5.40344e-06	0.00135321	19.3826
		rs62504403	C	T	8	0.0681159	0.2356	0.0127883	1.12264e-07	0.00197921	28.3668
		rs7234058	T	C	18	-0.0945759	0.09742	0.0194091	9.12347e-07	0.00165696	23.7405
		rs7826267	G	T	8	0.0839071	0.9254	0.0199131	9.28453e-06	0.00123955	17.7525
		rs8003149	C	T	14	0.0538798	0.2823	0.0116888	4.08479e-06	0.00148303	21.2447
Gut microbiota abundance (order Victivallales id.2254)	PDD	rs1002941	A	G	15	-0.105025	0.7207	0.0233484	8.15e-06	0.00141234	20.2307
		rs11770843	C	T	7	0.109431	0.2594	0.0234879	1.91e-06	0.00151501	21.7036
		rs17114848	G	A	15	0.152377	0.1093	0.0324332	4.06e-06	0.00154053	22.0698
		rs2031282	A	G	13	0.122368	0.17	0.0270329	4.38e-06	0.00143025	20.4875
		rs2825714	A	G	21	-0.13741	0.1571	0.0289246	1.72e-06	0.00157507	22.5653
		rs62570196	C	T	9	-0.21635	0.06859	0.0439866	1.08e-06	0.00168819	24.1887
		rs72640280	A	G	1	0.220207	0.05368	0.0486196	5.18e-06	0.00143185	20.5106
		rs77599476	A	G	20	0.230292	0.06561	0.0480168	1.86e-06	0.0016053	22.9991
Gut microbiota abundance (phylum Lentisphaerae id.2238)	PDD	rs1002941	A	G	15	-0.107661	0.7207	0.0233382	4.31e-06	0.00148531	21.2775
		rs11770843	C	T	7	0.111896	0.2594	0.0234776	1.14e-06	0.00158531	22.7123
		rs17114848	G	A	15	0.148972	0.1093	0.0324162	6.77e-06	0.0014741	21.1166
		rs2031282	A	G	13	0.120412	0.17	0.0270263	5.86e-06	0.00138563	19.8475
		rs2825714	A	G	21	-0.138226	0.1571	0.0289096	1.5e-06	0.00159545	22.8578
		rs60995569	T	G	10	-0.16062	0.08946	0.0336806	9.19e-06	0.0015872	22.7394
		rs62570196	C	T	9	-0.217203	0.06859	0.0439621	9.64e-07	0.0017034	24.407
		rs72640280	A	G	1	0.220185	0.05368	0.0485947	5.19e-06	0.00143303	20.5275
		rs77599476	A	G	20	0.229981	0.06561	0.0479918	1.9e-06	0.00160264	22.9609
