# Supplementary material for: Gut microbiota, circulating cytokines and dementia: a Mendelian randomization study
Source: J Neuroinflammation. 2024 Jan 4;21:2. doi: 10.1186/s12974-023-02999-0 (PMC10765696; doi:10.1186/s12974-023-02999-0)
Supplement: Supplementary file 7 — Additional file 7: Table S6. The causal effects of cytokines on dementia. [file 12974_2023_2999_MOESM7_ESM.xlsx]

## Sheet: AD
Table S6.The causal effects of cytokines on AD
Abbreviation: number of single-nucleotide polymorphism (nSNP); odds ratio (OR); confidence intervals (CI).
Exposure	Outcome	nsnp	Methods	OR	95%CI	P
Macrophage migration inhibitory factor (MIF)	AD	6	MR Egger	1.363	1.060~1.752	0.073
			Weighted median	1.275	1.056~1.541	0.012
			Inverse variance weighted	1.322	1.141~1.532	0.0002
			Simple mode	1.486	1.104~1.999	0.047
			Weighted mode	1.18	0.874~1.592	0.329
Basic fibroblast growth factor (FGFBasic)	AD	5	MR Egger	2.65	1.131~6.21	0.111
			Weighted median	1.521	1.085~2.132	0.015
			Inverse variance weighted	1.538	1.202~1.969	0.001
			Simple mode	1.501	0.991~2.273	0.128
			Weighted mode	1.501	1.007~2.237	0.117

## Sheet: FTD
SupplementaryTable S6.The causal effects of cytokines on FTD
Exposure	Outcome	nsnp	Methods	OR	95%CI	P
Tumor necrosis factor-alpha (TNF-α)	FTD	4	MR Egger	4.364	0.693~27.477	0.257
			Weighted median	3.714	0.976~14.138	0.054
			Inverse variance weighted	3.108	1.137~8.493	0.027
			Simple mode	1.241	0.15~10.228	0.854
			Weighted mode	5.5	0.935~32.352	0.156
Interleukin-16 (IL-16)	FTD	10	MR Egger	0.744	0.268~2.063	0.585
			Weighted median	0.46	0.21~1.01	0.053
			Inverse variance weighted	0.548	0.307~0.979	0.042
			Simple mode	0.292	0.084~1.018	0.085
			Weighted mode	0.431	0.176~1.059	0.1

## Sheet: DLB
SupplementaryTable S6.The causal effects of cytokines on DLB
Exposure	Outcome	nsnp	Methods	OR	95%CI	P
Macrophage migration inhibitory factor (MIF)	DLB	6	MR Egger	0.626	0.439~0.893	0.061
			Weighted median	0.743	0.548~1.007	0.056
			Inverse variance weighted	0.737	0.584~0.929	0.01
			Simple mode	0.774	0.491~1.22	0.32
			Weighted mode	0.741	0.499~1.099	0.196

## Sheet: VD
SupplementaryTable S6.The causal effects of cytokines on VD
Exposure	Outcome	nsnp	Methods	OR	95%CI	P
Basic fibroblast growth factor (FGFBasic)	VD	5	MR Egger	1.009	0.288~3.54	0.989
			Weighted median	1.52	0.973~2.376	0.066
			Inverse variance weighted	1.548	1.086~2.207	0.016
			Simple mode	1.46	0.81~2.631	0.276
			Weighted mode	1.38	0.732~2.6	0.375

## Sheet: PDD
SupplementaryTable S6.The causal effects of cytokines on PDD
Exposure	Outcome	nsnp	Methods	OR	95%CI	P
Platelet derived growth factor BB (PDGFbb)	PDD	13	MR Egger	0.963	0.517~1.796	0.909
			Weighted median	0.635	0.414~0.974	0.037
			Inverse variance weighted	0.625	0.454~0.861	0.004
			Simple mode	0.519	0.237~1.136	0.127
			Weighted mode	0.683	0.438~1.067	0.12
Monokine induced by interferon-gamma (MIG)	PDD	14	MR Egger	1.29	0.673~2.472	0.457
			Weighted median	1.223	0.821~1.82	0.322
			Inverse variance weighted	1.388	1.041~1.85	0.026
			Simple mode	1.187	0.61~2.312	0.623
			Weighted mode	1.179	0.645~2.155	0.602
Interleukin-17 (IL-17)	PDD	10	MR Egger	1.017	0.395~2.618	0.974
			Weighted median	0.772	0.424~1.408	0.399
			Inverse variance weighted	0.593	0.358~0.985	0.043
			Simple mode	0.714	0.294~1.735	0.476
			Weighted mode	0.742	0.359~1.534	0.441
