# Supplementary material for: Gut microbiota, circulating cytokines and dementia: a Mendelian randomization study
Source: J Neuroinflammation. 2024 Jan 4;21:2. doi: 10.1186/s12974-023-02999-0 (PMC10765696; doi:10.1186/s12974-023-02999-0)
Supplement: Supplementary file 8 — Additional file 8: Table S7. Mendelian randomization Sensitivity analysis. [file 12974_2023_2999_MOESM8_ESM.xlsx]

## Sheet: AD
Table S7. Mendelian randomization Sensitivity analysis of AD
Abbreviation: standard error (SE); Inverse variance weighted (IVW)
Exposure	Outcome	Pleiotropy test			Heterogeneity test			MR-PRESSO
		Intercept	SE	P-value	Method	Cochran’s Q statistic	P-value	Global Test	P-value
Gut microbiota abundance (family Defluviitaleaceae id.1924)	AD	-0.0083	0.0383	0.8333	IVW	11.6543	0.3089	13.702	0.373
Gut microbiota abundance (genus Allisonella id.2174)	AD	-0.0159	0.0818	0.8519	IVW	9.7254	0.2047	12.668	0.243
Gut microbiota abundance (genus Anaerotruncus id.2054)	AD	0.0144	0.0263	0.5957	IVW	13.4147	0.3396	15.559	0.401
Gut microbiota abundance (genus Lachnospiraceae FCS020 group id.11314)	AD	0.0032	0.0214	0.8836	IVW	8.248	0.6909	9.63	0.725
Gut microbiota abundance (genus Sellimonas id.14369)	AD	0.0031	0.0581	0.9584	IVW	8.6574	0.372	11.009	0.418
Gut microbiota abundance (order Bacillales id.1674)	AD	-0.0287	0.0417	0.5169	IVW	5.1386	0.6431	6.629	0.703
Macrophage migration inhibitory factor (MIF)	AD	-0.0099	0.0338	0.7834	IVW	3.2538	0.6609	4.628	0.701
Basic fibroblast growth factor (FGFBasic)	AD	-0.0615	0.0471	0.2823	IVW	2.1429	0.7095	3.23	0.779

## Sheet: FTD
Supplementary Table S7. Mendelian randomization Sensitivity analysis of FTD
Exposure	Outcome	Pleiotropy test			Heterogeneity test			MR-PRESSO
		Intercept	SE	P-value	Method	Cochran’s Q statistic	P-value	Global Test	P-value
Gut microbiota abundance (class Melainabacteria id.1589)	FTD	-0.206	0.1742	0.271	IVW	7.6367	0.5711	9.676	0.581
Gut microbiota abundance (family Rhodospirillaceae id.2717)	FTD	-0.1429	0.245	0.5706	IVW	17.0982	0.1949	20.053	0.234
Gut microbiota abundance (genus Desulfovibrio id.3173)	FTD	0.1732	0.2135	0.4439	IVW	7.4906	0.4847	9.126	0.525
Gut microbiota abundance (genus Eubacterium fissicatena group id.14373)	FTD	-0.2843	0.316	0.3981	IVW	4.4427	0.8151	5.44	0.835
Gut microbiota abundance (genus Phascolarctobacterium id.2168)	FTD	0.1251	0.3826	0.7569	IVW	6.5907	0.3604	9.509	0.393
Gut microbiota abundance (unknown genus id.2041)	FTD	0.154	0.1735	0.3957	IVW	11.3521	0.4143	13.435	0.437
Gut microbiota abundance (unknown genus id.826)	FTD	-0.1273	0.1672	0.4623	IVW	2.538	0.998	3.099	0.999
Gut microbiota abundance (order Rhodospirillales id.2667)	FTD	-0.1255	0.2446	0.6179	IVW	16.5644	0.1667	19.575	0.192
Tumor necrosis factor-alpha (TNF-α)	FTD	-0.0933	0.1993	0.6856	IVW	3.0275	0.3874	6.619	0.396
Interleukin-16 (IL-16)	FTD	-0.0941	0.1322	0.4968	IVW	6.4178	0.6975	7.394	0.746

## Sheet: DLB
Supplementary Table S7. Mendelian randomization Sensitivity analysis of DLB
Exposure	Outcome	Pleiotropy test			Heterogeneity test			MR-PRESSO
		Intercept	SE	P-value	Method	Cochran’s Q statistic	P-value	Global Test	P-value
Gut microbiota abundance (class Alphaproteobacteria id.2379)	DLB	0.0018	0.0699	0.9809	IVW	1.4262	0.9642	1.956	0.972
Gut microbiota abundance (genus Bifidobacterium id.436)	DLB	-0.0068	0.0895	0.9414	IVW	10.934	0.2055	13.523	0.23
Gut microbiota abundance (genus Flavonifractor id.2059)	DLB	-0.0363	0.0804	0.6826	IVW	2.9204	0.5712	4.514	0.62
Gut microbiota abundance (genus Lachnospiraceae UCG001 id.11321)	DLB	0.0164	0.0629	0.7992	IVW	4.5432	0.9513	5.364	0.958
Gut microbiota abundance (genus Ruminococcus gnavus group id.14376)	DLB	0.0471	0.0605	0.4561	IVW	5.3667	0.8654	6.536	0.876
Gut microbiota abundance (genus Victivallis id.2256)	DLB	-0.0079	0.0976	0.9378	IVW	2.3665	0.9843	6.021	0.806
Gut microbiota abundance (order Bacillales id.1674)	DLB	0.015	0.072	0.8409	IVW	4.7942	0.7793	6.021	0.812
Gut microbiota abundance (phylum Cyanobacteria id.1500)	DLB	-0.0524	0.0689	0.5026	IVW	1.0342	0.9046	1.581	0.931
Macrophage migration inhibitory factor (MIF)	DLB	0.0651	0.0563	0.3119	IVW	5.5643	0.3509	8.01	0.403

## Sheet: VD
Supplementary Table S7. Mendelian randomization Sensitivity analysis of VD
Exposure	Outcome	Pleiotropy test			Heterogeneity test			MR-PRESSO
		Intercept	SE	P-value	Method	Cochran’s Q statistic	P-value	Global Test	P-value
Gut microbiota abundance (genus Eubacterium nodatum group id.11297)	VD	0.0121	0.0566	0.8356	IVW	9.2176	0.5116	11.054	0.541
Gut microbiota abundance (genus Prevotella9 id.11183)	VD	-0.0056	0.0333	0.8686	IVW	11.4333	0.6517	12.835	0.679
Gut microbiota abundance (genus Ruminococcus gauvreauii group id.11342)	VD	-0.0384	0.0491	0.4543	IVW	7.5223	0.6754	9.1	0.675
Gut microbiota abundance (genus Slackia id.825)	VD	-0.1224	0.1048	0.3079	IVW	4.8577	0.4335	6.725	0.489
Gut microbiota abundance (genus Veillonella id.2198)	VD	-0.1008	0.3553	0.7951	IVW	1.3445	0.8538	2.153	0.854
Gut microbiota abundance (phylum Lentisphaerae id.2238)	VD	0.0292	0.0687	0.6833	IVW	9.1472	0.33	11.727	0.32
Basic fibroblast growth factor (FGFBasic)	VD	0.0478	0.0687	0.5364	IVW	3.2328	0.5196	4.9126	0.607

## Sheet: PDD
Supplementary Table S7. Mendelian randomization Sensitivity analysis of PDD
Exposure	Outcome	Pleiotropy test			Heterogeneity test			MR-PRESSO
		Intercept	SE	P-value	Method	Cochran’s Q statistic	P-value	Global Test	P-value
Gut microbiota abundance (class Erysipelotrichia id.2147)	PDD	0.1039	0.1009	0.3253	IVW	12.089	0.439	14.049	0.48
Gut microbiota abundance (class Lentisphaeria id.2250)	PDD	0.018	0.1659	0.9171	IVW	10.643	0.155	13.791	0.207
Gut microbiota abundance (family Erysipelotrichaceae id.2149)	PDD	0.1039	0.1009	0.3253	IVW	12.089	0.439	14.049	0.483
Gut microbiota abundance (genus Lachnoclostridium id.11308)	PDD	0.0372	0.0838	0.6661	IVW	11.524	0.485	13.316	0.55
Gut microbiota abundance (genus Romboutsia id.11347)	PDD	0.0056	0.0783	0.9446	IVW	8.578	0.738	10.14	0.762
Gut microbiota abundance (genus Roseburia id.2012)	PDD	0.045	0.0803	0.5863	IVW	7.836	0.798	8.892	0.817
Gut microbiota abundance (order Erysipelotrichales id.2148)	PDD	0.1039	0.1009	0.3253	IVW	12.089	0.439	14.049	0.463
Gut microbiota abundance (order Victivallales id.2254)	PDD	0.018	0.1659	0.9171	IVW	10.643	0.155	13.791	0.218
Gut microbiota abundance (phylum Lentisphaerae id.2238)	PDD	0.0157	0.1571	0.9233	IVW	10.739	0.217	13.568	0.272
Platelet derived growth factor BB (PDGFbb)	PDD	-0.0761	0.0479	0.1407	IVW	10.098	0.607	12.66	0.617
Monokine induced by interferon-gamma (MIG)	PDD	0.0183	0.0748	0.811	IVW	10.705	0.635	12.268	0.678
Interleukin-17 (IL-17)	PDD	-0.1053	0.0809	0.2293	IVW	11.416	0.248	13.837	0.294
