# Supplementary material for: Gut microbiota, circulating cytokines and dementia: a Mendelian randomization study
Source: J Neuroinflammation. 2024 Jan 4;21:2. doi: 10.1186/s12974-023-02999-0 (PMC10765696; doi:10.1186/s12974-023-02999-0)
Supplement: Supplementary file 9 — Additional file 9: Table S8. The causal effects of dementia on gut microbiota and cytokines. [file 12974_2023_2999_MOESM9_ESM.xlsx]

## Sheet: AD
Table S8. The causal effects of AD on gut microbiota and cytokines
Abbreviation: number of single-nucleotide polymorphism (nSNP); odds ratio (OR); confidence intervals (CI).
Exposure	Outcome	nsnp	Methods	OR	95%CI	P
AD	Family Defluviitaleaceae id.1924	3	MR Egger	1.006	0.942~1.075	0.886
			Weighted median	1	0.958~1.044	0.989
			Inverse variance weighted	0.998	0.955~1.043	0.941
			Simple mode	0.996	0.916~1.083	0.934
			Weighted mode	1	0.954~1.048	1
AD	Genus Allisonella id.2174	3	MR Egger	1.042	0.938~1.157	0.584
			Weighted median	1.005	0.934~1.081	0.892
			Inverse variance weighted	1.004	0.935~1.077	0.916
			Simple mode	0.886	0.747~1.051	0.3
			Weighted mode	1.013	0.942~1.09	0.759
AD	Genus Anaerotruncus id.2054	3	MR Egger	0.978	0.934~1.025	0.521
			Weighted median	0.993	0.963~1.023	0.627
			Inverse variance weighted	0.994	0.964~1.026	0.709
			Simple mode	1.019	0.944~1.100	0.677
			Weighted mode	0.991	0.960~1.022	0.62
AD	Genus Lachnospiraceae FCS020 group id.11314	3	MR Egger	1.019	0.968~1.072	0.603
			Weighted median	1.022	0.987~1.058	0.22
			Inverse variance weighted	1.022	0.988~1.058	0.208
			Simple mode	1.015	0.95~1.085	0.698
			Weighted mode	1.021	0.987~1.057	0.353
AD	Genus Sellimonas id.14369	3	MR Egger	1.007	0.905~1.12	0.923
			Weighted median	1.002	0.933~1.077	0.951
			Inverse variance weighted	1.002	0.932~1.076	0.967
			Simple mode	1.015	0.885~1.163	0.852
			Weighted mode	1.003	0.929~1.083	0.946
AD	Order Bacillales id.1674	3	MR Egger	0.963	0.866~1.07	0.612
			Weighted median	0.967	0.902~1.037	0.35
			Inverse variance weighted	0.969	0.903~1.041	0.391
			Simple mode	0.948	0.832~1.08	0.506
			Weighted mode	0.967	0.894~1.046	0.489
AD	Macrophage migration inhibitory factor (MIF)	4	MR Egger	0.945	0.856~1.043	0.378
			Weighted median	0.978	0.914~1.047	0.522
			Inverse variance weighted	0.988	0.927~1.054	0.723
			Simple mode	1.002	0.859~1.169	0.983
			Weighted mode	0.976	0.914~1.043	0.528
AD	Basic fibroblast growth factor (FGFBasic)	4	MR Egger	1.02	0.953~1.091	0.629
			Weighted median	1.034	0.988~1.082	0.149
			Inverse variance weighted	1.039	0.994~1.085	0.093
			Simple mode	1.016	0.926~1.115	0.756
			Weighted mode	1.035	0.988~1.083	0.242

## Sheet: DLB
Supplementary Table S8. The causal effects of DLB on gut microbiota and cytokines
Exposure	Outcome	nsnp	Methods	OR	95%CI	P
DLB	Class Alphaproteobacteria id.2379	5	MR Egger	1.015	0.946~1.089	0.712
			Weighted median	1.012	0.968~1.059	0.599
			Inverse variance weighted	1.006	0.968~1.046	0.745
			Simple mode	1.007	0.936~1.083	0.864
			Weighted mode	1.011	0.965~1.06	0.662
DLB	Genus Bifidobacterium id.436	5	MR Egger	1.044	0.975~1.118	0.306
			Weighted median	1.022	0.987~1.059	0.219
			Inverse variance weighted	1.011	0.972~1.051	0.59
			Simple mode	1.019	0.957~1.084	0.591
			Weighted mode	1.024	0.986~1.064	0.289
DLB	Genus Flavonifractor id.2059	5	MR Egger	0.948	0.886~1.014	0.219
			Weighted median	0.998	0.955~1.042	0.912
			Inverse variance weighted	1.003	0.964~1.044	0.886
			Simple mode	1.031	0.945~1.125	0.529
			Weighted mode	0.976	0.933~1.021	0.35
DLB	Genus Lachnospiraceae UCG001 id.11321	5	MR Egger	1.033	0.964~1.106	0.428
			Weighted median	1.001	0.959~1.045	0.955
			Inverse variance weighted	0.992	0.955~1.03	0.678
			Simple mode	0.961	0.891~1.037	0.362
			Weighted mode	1.011	0.963~1.061	0.689
DLB	Genus Lachnospira id.2004	1	Wald ratio	0.833	0.755~0.919	0
DLB	Genus Ruminococcus gnavus group id.14376	5	MR Egger	1.05	0.962~1.146	0.353
			Weighted median	1.031	0.976~1.089	0.274
			Inverse variance weighted	1.026	0.978~1.077	0.288
			Simple mode	1.02	0.939~1.107	0.666
			Weighted mode	1.04	0.98~1.104	0.262
DLB	Genus Victivallis id.2256	4	MR Egger	1.006	0.885~1.143	0.936
			Weighted median	0.982	0.909~1.061	0.647
			Inverse variance weighted	0.972	0.905~1.043	0.432
			Simple mode	0.99	0.866~1.132	0.896
			Weighted mode	0.99	0.908~1.081	0.842
DLB	Order Bacillales id.1674	5	MR Egger	1.157	1.023~1.309	0.103
			Weighted median	1.102	1.019~1.191	0.015
			Inverse variance weighted	1.075	1.005~1.15	0.034
			Simple mode	1.097	0.953~1.264	0.266
			Weighted mode	1.111	1.019~1.212	0.076
DLB	Phylum Cyanobacteria id.1500	5	MR Egger	0.982	0.905~1.066	0.694
			Weighted median	0.996	0.946~1.049	0.885
			Inverse variance weighted	1.007	0.963~1.054	0.745
			Simple mode	1.032	0.956~1.115	0.462
			Weighted mode	0.995	0.941~1.052	0.862
DLB	Macrophage migration inhibitory factor (MIF)	6	MR Egger	0.993	0.894~1.104	0.909
			Weighted median	0.994	0.933~1.059	0.843
			Inverse variance weighted	0.989	0.935~1.046	0.707
			Simple mode	1.029	0.926~1.145	0.616
			Weighted mode	0.983	0.916~1.055	0.655

## Sheet: VD
Supplementary Table S8. The causal effects of VD on gut microbiota and cytokines
Exposure	Outcome	nsnp	Methods	OR	95%CI	P
VD	Genus Eubacterium nodatum group id.11297	1	Wald ratio	1.013	0.908~1.130	0.819
VD	Genus Prevotella9 id.11183	1	Wald ratio	1.034	0.972~1.100	0.29
VD	Genus Ruminococcus gauvreauii group id.11342	1	Wald ratio	1.018	0.964~1.074	0.522
VD	Genus Slackia id.825	1	Wald ratio	1.059	0.978~1.145	0.157
VD	Genus Veillonella id.2198	1	Wald ratio	1.071	1.003~1.143	0.04
VD	Phylum Lentisphaerae id.2238	1	Wald ratio	0.981	0.895~1.076	0.689
VD	Basic fibroblast growth factor (FGFBasic)	1	Wald ratio	1.085	1.016~1.157	0.014

## Sheet: PDD
SupplementaryTable S8. The causal effects of PDD on gut microbiota and cytokines
Exposure	Outcome	nsnp	Methods	OR	95%CI	P
PDD	Class Erysipelotrichia id.2147	1	Wald ratio	1.07	1.005~1.139	0.034
PDD	Class Lentisphaeria id.2250	1	Wald ratio	0.974	0.860~1.103	0.681
PDD	Family Erysipelotrichaceae id.2149	1	Wald ratio	1.07	1.005~1.139	0.034
PDD	Genus Lachnoclostridium id.11308	1	Wald ratio	0.961	0.902~1.023	0.215
PDD	Genus Romboutsia id.11347	1	Wald ratio	1.01	0.941~1.083	0.786
PDD	Genus Roseburia id.2012	1	Wald ratio	0.998	0.937~1.063	0.946
PDD	Order Erysipelotrichales id.2148	1	Wald ratio	1.07	1.005~1.139	0.034
PDD	Order Victivallales id.2254	1	Wald ratio	0.974	0.860~1.103	0.681
PDD	Phylum Lentisphaerae id.2238	1	Wald ratio	0.975	0.861~1.104	0.689
PDD	Platelet derived growth factor BB (PDGFbb)	1	Wald ratio	0.999	0.918~1.086	0.976
PDD	Monokine induced by interferon-gamma (MIG)	1	Wald ratio	0.993	0.876~1.126	0.913
PDD	Interleukin-17 (IL-17)	1	Wald ratio	1.056	0.968~1.151	0.221
